# Supplementary material for: Multimodal Factor Analysis Reveals Five Robust Phenotypes of Healthy Aging in a Russian Population Cohort
Source: Biomedicines. 2026 May 20;14(5):1158. doi: 10.3390/biomedicines14051158 (PMC13204055; doi:10.3390/biomedicines14051158)
Supplement: Supplementary file 1 [file biomedicines-14-01158-s001.zip]

Archive with 6 entries (6 files):
- Supplementary_Table_S4_Phenotype_Characterization.xlsx
- Supplementary_Figure_S1_Age_Sex_Pyramid.pdf
- Supplementary_Figure_S2_Residualization_effect.pdf
- Supplementary_Table_S1_Variable_Dictionary_EN.xlsx
- Supplementary_Table_S2_Factor_Loadings.xlsx
- Supplementary_Table_S3_Stability_and_Sensitivity.xlsx
