# Supplementary material for: Multimodal Factor Analysis Reveals Five Robust Phenotypes of Healthy Aging in a Russian Population Cohort
Source: Biomedicines. 2026 May 20;14(5):1158. doi: 10.3390/biomedicines14051158 (PMC13204055; doi:10.3390/biomedicines14051158)
Supplement: Supplementary file 1 [file biomedicines-14-01158-s001.zip › Supplementary_Table_S4_Phenotype_Characterization.xlsx]

## Sheet: 1_Sample_composition
Phenotype	N	Percent	Age_median_IQR	Female_n	Male_n	Female_pct	Age_range	Centroid_distance_to_origin	Summary
P1 Anemic	82	6.8%	42 [33-49]	71	11	86.6%	18-80	2.844	Iron-deficiency anemic phenotype with chronic fatigue; predominantly young women.
P2 Metabolically subcompensated	99	8.2%	37 [28-58]	54	45	54.5%	18-85	2.491	Athletically-hyperglycemic phenotype: high muscle mass and grip strength combined with elevated glucose, HbA1c, insulin and ferritin; early metabolic-syndrome signature without obesity.
P3 Metabolically decompensated	304	25.3%	52 [33-66]	223	81	73.4%	19-93	1.78	Inflammatory-metabolic phenotype with abdominal obesity, low physical activity, elevated insulin, CRP, uric acid and blood pressure; sleep problems common.
P4 Overloaded	302	25.1%	49 [34-66]	232	70	76.8%	18-91	1.52	Metabolically and hormonally healthy phenotype with high vitamin D, albumin, HDL, IGF-1 and Klotho; Mediterranean-type diet and high cognitive performance but sleep-quality complaints and elevated daytime stress load.
P5 Balanced	414	34.5%	45 [33-63]	309	105	74.6%	18-99	0.903	Centroid-closest and largest phenotype; normative multisystem profile with mild astheno-inflammatory biomarker elevation (creatinine, cystatin C, NT-proBNP, IL-6) and sleep-related fatigue; preserved cognitive, physical and social function.

## Sheet: 2_Top_biomarkers_per_phenotype
Phenotype	Rank	Feature	Direction_vs_rest	Cliff_delta	Domain
P1 Anemic	1	Red-cell distribution width (RDW)	up	0.61	Hematology
P1 Anemic	2	Erythrocyte sedimentation rate (ESR)	up	0.46	Inflammation
P1 Anemic	3	Platelets	up	0.43	Hematology
P1 Anemic	4	Interleukin-6 (IL-6)	up	0.17	Inflammation
P1 Anemic	5	Leptin	up	0.46	Endocrine
P1 Anemic	6	Insulin	up	0.2	Metabolism
P1 Anemic	7	Hematocrit	down	-1.12	Hematology
P1 Anemic	8	Hemoglobin	down	-0.44	Hematology
P1 Anemic	9	Ferritin	down	-1.7	Iron metabolism
P1 Anemic	10	Mean corpuscular volume (MCV)	down	-1.7	Hematology
P2 Metabolically subcompensated	1	Fructosamine	up	1.4	Glucose axis
P2 Metabolically subcompensated	2	HbA1c (glycated haemoglobin)	up	1.8	Glucose axis
P2 Metabolically subcompensated	3	Glucose	up	0.73	Glucose axis
P2 Metabolically subcompensated	4	Ferritin	up	0.79	Iron metabolism
P2 Metabolically subcompensated	5	Grip strength, right hand	up	0.31	Physical function
P2 Metabolically subcompensated	6	Grip strength, left hand	up	0.37	Physical function
P2 Metabolically subcompensated	7	NT-proBNP	up	0.23	Cardiac stress
P2 Metabolically subcompensated	8	Alkaline phosphatase (ALP)	up	0.24	Liver
P2 Metabolically subcompensated	9	C-peptide	up	0.3	Glucose axis
P2 Metabolically subcompensated	10	Haemoglobin	down	-3.3	Hematology
P3 Metabolically decompensated	1	Body Mass Index (BMI)	up	0.91	Anthropometry
P3 Metabolically decompensated	2	Waist circumference	up	0.88	Anthropometry
P3 Metabolically decompensated	3	Arm circumference	up	0.69	Anthropometry
P3 Metabolically decompensated	4	C-peptide	up	0.62	Glucose axis
P3 Metabolically decompensated	5	Insulin	up	0.64	Glucose axis
P3 Metabolically decompensated	6	Calf circumference	up	0.79	Anthropometry
P3 Metabolically decompensated	7	High-sensitivity CRP (hs-CRP)	up	0.45	Inflammation
P3 Metabolically decompensated	8	Diastolic blood pressure	up	0.44	Cardiovascular
P3 Metabolically decompensated	9	Uric acid	up	0.35	Metabolism
P3 Metabolically decompensated	10	Alkaline phosphatase (ALP)	up	0.37	Liver
P4 Overloaded	1	25(OH) Vitamin D	up	0.35	Endocrine
P4 Overloaded	2	Albumin	up	0.15	Protein balance
P4 Overloaded	3	Mean corpuscular volume (MCV)	up	0.33	Hematology
P4 Overloaded	4	HDL cholesterol	up	0.14	Lipids
P4 Overloaded	5	Haemoglobin	up	0.28	Hematology
P4 Overloaded	6	SHBG	up	0.29	Endocrine
P4 Overloaded	7	IGF-1 (Somatomedin C)	up	0.2	Endocrine
P4 Overloaded	8	C-peptide	down	-0.64	Glucose axis
P4 Overloaded	9	Insulin	down	-0.43	Glucose axis
P4 Overloaded	10	Alkaline phosphatase (ALP)	down	-0.74	Liver
P5 Balanced	1	Creatinine	up	0.28	Kidney
P5 Balanced	2	SHBG	up	0.29	Endocrine
P5 Balanced	3	NT-proBNP	up	0.08	Cardiac stress
P5 Balanced	4	Urea	up	0.15	Kidney
P5 Balanced	5	Homocysteine	up	0.16	Cardiovascular
P5 Balanced	6	Interleukin-6 (IL-6)	up	0.15	Inflammation
P5 Balanced	7	Mean corpuscular volume (MCV)	up	0.15	Hematology
P5 Balanced	8	Albumin	down	-0.16	Protein balance
P5 Balanced	9	hs-CRP	down	-0.42	Inflammation
P5 Balanced	10	Body Mass Index (BMI)	down	-0.34	Anthropometry

## Sheet: 3_Behavioural_and_social
Phenotype	Lifestyle	Sleep	Psychoemotional	Social	Clinical_profile
P1 Anemic	Low physical activity; stress-related eating (frequent sweets, low vegetables/dairy).	Mild dissatisfaction; rare specific complaints.	Asthenic/hyper-compensatory; no clinical depression.	Low employment; compensatory hobbies and interests.	Latent iron-deficiency anemia with mild inflammation; chronic-fatigue-like presentation.
P2 Metabolically subcompensated	Frequent fast food, fried and sweet snacks; otherwise physically active.	Generally satisfactory; rare insomnia complaints.	Mostly vigorous; occasional fatigue episodes.	Urban, employed, partnered; engaged with hobbies.	Early metabolic-syndrome phenotype with anabolic overload; hyperglycaemia-hyperinsulinaemia; no obesity yet.
P3 Metabolically decompensated	Low physical activity; high consumption of fried and sweet foods.	Fragmented sleep and low sleep satisfaction (1.2-1.5x more frequent).	Lower self-rated health; mild fatigue.	Lower educational attainment and higher disability rate.	Inflammatory-metabolic with central obesity and early hypertension.
P4 Overloaded	Mediterranean-type diet; moderate but purposeful activity.	Poor subjective sleep despite low sleep-disturbance clinical scores.	High cognitive performance and self-rated youthfulness; chronic stress and fatigue.	High employment, urban residence, higher education, partnered.	Metabolically and hormonally healthy but stress-sensitive; "overloaded healthy" profile with sleep-hygiene vulnerability.
P5 Balanced	Mixed diet; average activity with some sedentary behaviour.	Most-affected sleep profile in the cohort — fragmented sleep, unrefreshing rest.	Astheno-emotional; preserved volitional activity and humour.	Socially stable; moderate hobby engagement.	Astheno-inflammatory pattern at the centroid of the feature space; mild renal stress and sub-clinical inflammation despite preserved global function.
