# Supplementary material for: Multimodal Factor Analysis Reveals Five Robust Phenotypes of Healthy Aging in a Russian Population Cohort
Source: Biomedicines. 2026 May 20;14(5):1158. doi: 10.3390/biomedicines14051158 (PMC13204055; doi:10.3390/biomedicines14051158)
Supplement: Supplementary file 1 [file biomedicines-14-01158-s001.zip › Supplementary_Table_S1_Variable_Dictionary_EN.xlsx]

## Sheet: Variables
feature_id	original_name	pretty_name	description	modality	domain	units	likelihood	missing_pct	n_observed	n_total	EV_contribution_pct
feat_001	Я делаю большинство дел как в мои [лет]	Self-rated activity relative to age	Self-reported age at which one currently acts/performs daily activities (age gap to chronological age)	Subjective age gaps	activity		Gaussian	2.75	1168	1201	6.09
feat_002	Мои интересы как у человека [лет]	Age-equivalent interests (age gap)	Self-reported age of one's interests (age gap to chronological age)	Subjective age gaps	age		Gaussian	2.33	1173	1201	7.61
feat_003	Мое физическое состояние соответствует [годам]	Self-rated physical age (age gap)	Self-reported age matching one's physical condition (age gap to chronological age)	Subjective age gaps	age		Gaussian	2.33	1173	1201	8.22
feat_004	На какой возраст Вы себя ощущаете? [лет]	Self-perceived age (age gap)	Felt age: "What age do you feel?" (age gap to chronological age)	Subjective age gaps	age		Gaussian	2.08	1176	1201	7.94
feat_005	Я выгляжу так же, как в свои [лет], т.е. я не изменился с [лет]	Self-perceived appearance age (age gap)	Self-perceived appearance age (age gap to chronological age)	Subjective age gaps	age		Gaussian	3	1165	1201	5.37
feat_006	Какой возраст Вы хотели бы иметь в настоящее время? [лет]	Desired age	Desired current age (age gap to chronological age)	Subjective age gaps	age		Gaussian	2.75	1168	1201	4.7
feat_007	До какого возраста Вы надеетесь прожить? [лет]	Expected lifespan (years)	Self-reported expected age at death (years)	Subjective age gaps	age		Gaussian	6.16	1127	1201	8.21
feat_008	Какую часть жизни в % Вы уже прожили? (%)	% of expected life lived	Self-reported percentage of expected lifetime already lived (%)	Subjective age gaps	age		Gaussian	7.33	1113	1201	10.02
feat_009	Какой идеальный возраст выхода на пенсию для Вас? [лет]	Ideal retirement age	Self-reported ideal retirement age (years)	Subjective age gaps	age		Gaussian	3.66	1157	1201	9.35
feat_010	В целом вы бы оценили состояние Вашего здоровья как	Self-rated general health	Overall self-rated general health	Health self-assessment	general_health		Gaussian	0	1201	1201	9.86
feat_011	Вы чувствовали себя упавшим(ей) духом и печальным(ой)?	Sadness (questionnaire item)	PHQ-style item: felt low/sad in the past weeks	Health self-assessment	emotions		Gaussian	0	1201	1201	13.65
feat_012	Оцените свое здоровье по шкале от 1 до 5	Self-rated health (5-point scale)	Self-rated health (5-point Likert scale, 1-5)	Health self-assessment	general_health		Gaussian	0	1201	1201	9.45
feat_013	Как Вы оцениваете здоровье зубов и десен по шкале от 0 до 5	Self-rated dental health	Self-rated dental health (6-point Likert scale, 0-5)	Health self-assessment	general_health		Gaussian	0	1201	1201	6.88
feat_014	Сколько раз за последнюю неделю у Вас был стул? (раз)	Bowel movement frequency (per week)	Bowel movement frequency over the past week (times per week)	Health self-assessment	general_health		Gaussian			1201	1.21
feat_015	За последние 2 недели Вы чувствовали себя подавленным и безнадежным?	Depressed mood (questionnaire item)	PHQ-style item (2-week recall): felt down or hopeless	Cognitive-emotional	emotions		Gaussian	0	1201	1201	10.56
feat_016	За последние 2 недели как часто Вы испытывали трудности с концентрацией внимания во время чтения, просмотра ТВ и т.д.?	Attention/concentration (questionnaire item)	PHQ-style item (2-week recall): concentration difficulty during reading/watching TV	Cognitive-emotional	cognitive		Gaussian	0	1201	1201	6.46
feat_017	За последние 2 недели как часто Вы испытывали нехватку энергии или чувствовали себя уставшим?	Fatigue (questionnaire item)	PHQ-style item (2-week recall): lack of energy / fatigue	Cognitive-emotional	emotions		Gaussian	0	1201	1201	7.92
feat_018	Я легко могу присесть и расслабиться	Relaxation (questionnaire item)	HADS-style item: ability to sit down and relax easily (reverse-scored)	Cognitive-emotional	emotions		Gaussian	14.9	1022	1201	6.25
feat_019	У меня бывает внезапное чувство паники	Panic/anxiety (questionnaire item)	HADS-style item: sudden feeling of panic	Cognitive-emotional	emotions		Gaussian	14.9	1022	1201	4.13
feat_020	Я способен рассмеяться и увидеть в том или ином событии смешное	Laughter (questionnaire item)	HADS-style item: ability to laugh and see humour in events (reverse-scored)	Cognitive-emotional	emotions		Gaussian	15.07	1020	1201	1.59
feat_021	Я испытываю бодрость	Vigor/alertness (questionnaire item)	HADS-style item: feeling of vigor/alertness (reverse-scored)	Cognitive-emotional	emotions		Gaussian	15.07	1020	1201	7.15
feat_022	Альбумин	Albumin	Albumin (g/L)	Laboratory biomarkers	nutrition		Gaussian	7.74	1108	1201	1.22
feat_023	Витамин D (25-ОН)	25(OH) Vitamin D	25-hydroxy vitamin D [25(OH)D]	Laboratory biomarkers	bone		Gaussian	7.74	1108	1201	0.4
feat_024	Гематокрит	Hematocrit	Hematocrit (%)	Laboratory biomarkers	hematology		Gaussian	7.66	1109	1201	1.67
feat_025	Гемоглобин	Hemoglobin	Hemoglobin (g/L)	Laboratory biomarkers	hematology		Gaussian	7.66	1109	1201	1.28
feat_026	Гетерогенность эритроцитов по объему (RDW)	RDW	Red cell distribution width (RDW)	Laboratory biomarkers	hematology		Gaussian	7.66	1109	1201	1.67
feat_027	Глюкоза	Glucose	Fasting glucose	Laboratory biomarkers	metabolism		Gaussian	7.66	1109	1201	1.59
feat_028	Креатинин	Creatinine	Creatinine	Laboratory biomarkers	kidney		Gaussian	7.74	1108	1201	1.64
feat_029	Лейкоциты (WBC)	WBC	White blood cells (WBC)	Laboratory biomarkers	immune		Gaussian	7.66	1109	1201	2.76
feat_030	Нейтрофилы	Neutrophils	Neutrophils (absolute count)	Laboratory biomarkers	immune		Gaussian	7.66	1109	1201	2.8
feat_031	СРБ	hs-CRP	High-sensitivity C-reactive protein (hs-CRP)	Laboratory biomarkers	immune		Gaussian	14.4	1028	1201	0.86
feat_032	MCV	MCV	MCV	Laboratory biomarkers	hematology		Gaussian	7.66	1109	1201	1.57
feat_033	ТТГ	TSH	Thyroid-stimulating hormone (TSH)	Laboratory biomarkers	endocrine		Gaussian	8.33	1101	1201	0.11
feat_034	Тромбоц	Platelets	Platelets	Laboratory biomarkers	hematology		Gaussian	7.66	1109	1201	0.59
feat_035	Холестерин	Total cholesterol	Total cholesterol	Laboratory biomarkers	lipids		Gaussian	7.83	1107	1201	0.32
feat_036	Базофилы	Basophils	Basophils (absolute count)	Laboratory biomarkers	immune		Gaussian	21.82	939	1201	0.86
feat_037	Билирубин общий	Bilirubin	Total bilirubin	Laboratory biomarkers	liver		Gaussian	41.47	703	1201	0.41
feat_038	Мочевая кислота	Uric acid	Uric acid	Laboratory biomarkers	metabolism		Gaussian	41.3	705	1201	1.18
feat_039	Мочевина	Urea	Urea	Laboratory biomarkers	kidney		Gaussian	41.22	706	1201	0.92
feat_040	ЛПВП	HDL-C	High-density lipoprotein cholesterol (HDL-C)	Laboratory biomarkers	lipids		Gaussian	40.97	708	1201	0.61
feat_041	DHEA-S	DHEA-S	DHEA-S	Laboratory biomarkers	endocrine		Gaussian	41.63	701	1201	1.46
feat_042	SHBG	SHBG	SHBG	Laboratory biomarkers	endocrine		Gaussian	41.88	698	1201	1.15
feat_043	с-пептид	C-peptide	C-peptide	Laboratory biomarkers	metabolism		Gaussian	41.55	702	1201	2.2
feat_044	Инсулин	Insulin	Insulin	Laboratory biomarkers	metabolism		Gaussian	41.55	702	1201	2.28
feat_045	HbA1C (гликозилированный гемоглобин) %	HbA1c	Glycated hemoglobin (HbA1c, %)	Laboratory biomarkers	metabolism		Gaussian	41.47	703	1201	1.72
feat_046	Гомоцистеин	Homocysteine	Homocysteine	Laboratory biomarkers	cardiovascular		Gaussian	48.96	613	1201	1.01
feat_047	Фруктозамин	Fructosamine	Fructosamine	Laboratory biomarkers	metabolism		Gaussian	42.13	695	1201	1.64
feat_048	Асимметричный диметиларгинин	ADMA	Asymmetric dimethylarginine (ADMA)	Laboratory biomarkers	cardiovascular		Gaussian	42.38	692	1201	0.08
feat_049	Карбоксиметиллизин	Carboxymethyl-lysine (CML)	Carboxymethyl-lysine (advanced glycation end-product)	Laboratory biomarkers	metabolism		Gaussian	41.22	706	1201	0.1
feat_050	Лептин	Leptin	Leptin	Laboratory biomarkers	endocrine		Gaussian	41.22	706	1201	0.28
feat_051	Симметричный диметиларгинин	SDMA	Symmetric dimethylarginine (SDMA)	Laboratory biomarkers	kidney		Gaussian	42.38	692	1201	0.25
feat_052	Соматомедин С	IGF-1	Insulin-like growth factor 1 (IGF-1)	Laboratory biomarkers	endocrine		Gaussian	41.22	706	1201	1.12
feat_053	Цистатин С	Cystatin C	Cystatin C	Laboratory biomarkers	kidney		Gaussian	41.3	705	1201	1.63
feat_054	Нейроспецифическая енолаза (NSE)	NSE	Neuron-specific enolase (NSE)	Laboratory biomarkers	neuro		Gaussian	41.8	698	1201	0.38
feat_055	Беклин 1	Beclin-1	Beclin-1	Laboratory biomarkers	metabolism		Gaussian	41.22	706	1201	0.03
feat_056	белок Клото	Klotho	Klotho protein	Laboratory biomarkers	age		Gaussian	41.22	706	1201	0.17
feat_057	зонулин в крови	Zonulin	Plasma zonulin	Laboratory biomarkers	gut		Gaussian	46.13	647	1201	0.65
feat_058	MMP9	MMP-9	MMP9	Laboratory biomarkers	cardiovascular		Gaussian	41.22	706	1201	0.31
feat_059	FGF-21	FGF21	FGF-21	Laboratory biomarkers	endocrine		Gaussian	41.22	706	1201	0.15
feat_060	Лимфоциты	Lymphocytes	Lymphocytes (absolute count)	Laboratory biomarkers	immune		Gaussian	66.44	403	1201	2.5
feat_061	СОЭ	ESR	Erythrocyte sedimentation rate (ESR)	Laboratory biomarkers	immune		Gaussian	73.69	316	1201	1.17
feat_062	Ферритин	Ferritin	Ferritin	Laboratory biomarkers	hematology		Gaussian	66.53	402	1201	1.28
feat_063	ЩФ	ALP	Alkaline phosphatase (ALP)	Laboratory biomarkers	bone		Gaussian	66.61	401	1201	1.79
feat_064	NT-proBNP	NT-proBNP	NT-proBNP	Laboratory biomarkers	cardiovascular		Gaussian	54.45	547	1201	1.05
feat_065	Интерлейкин 6	IL-6	Interleukin 6 (IL-6)	Laboratory biomarkers	immune		Gaussian	59.95	480	1201	0.38
feat_066	Соблюдаете ли вы религиозные посты?	Observance of religious fasting	Self-reported observance of religious fasts	Nutrition	nutrition		Gaussian	0.75	1192	1201	0.19
feat_067	Насколько здоровой является Ваша диета по шкале от 1 до 5?	Self-rated diet (5-point scale)	Self-rated overall diet quality (1-5 scale)	Nutrition	nutrition		Gaussian	2.08	1176	1201	6.04
feat_068	1. Как бы вы оценили свою приверженность к здоровому питанию?	Adherence to healthy eating	Self-rated adherence to healthy eating	Nutrition	nutrition		Gaussian	15.32	1017	1201	7.28
feat_069	2. Сколько раз в день вы едите фаст-фуд/жареную пищу или снеки с высоким содержанием жира/соли/сахара?	Frequency of fast food / fried food	Frequency of fast food / fried food / high-fat/salt/sugar snacks (times/day)	Nutrition	nutrition		Gaussian	15.32	1017	1201	2
feat_070	4. Сколько порций свежих, консервированных, замороженных или сушеных овощей вы съедаете каждый день?	Frequency of vegetables	Daily servings of fresh/canned/frozen/dried vegetables	Nutrition	nutrition		Gaussian	20.98	949	1201	1.37
feat_071	6. Сколько раз в день вы едите обычные чипсы или крекеры?	Frequency of chips/snacks	Frequency of chips or crackers (times/day)	Nutrition	nutrition		Gaussian	15.49	1014	1201	0.49
feat_072	7. Сколько раз в день вы употребляете сладкие продукты (не обезжиренные) или десерты, такие как шоколад, мороженое и т.д.?	Frequency of sweets/desserts	Frequency of sweet/high-fat desserts such as chocolate and ice cream (times/day)	Nutrition	nutrition		Gaussian	15.4	1016	1201	1.1
feat_073	8. Как много маргарина, сливочного масла, свиного сала вы добавляете в овощи, картофель, хлеб, кукурузу, вяленое мясо?	Frequency of margarine/butter consumption	Amount of margarine, butter, or lard added to foods (qualitative scale)	Nutrition	nutrition		Gaussian	15.4	1016	1201	1.11
feat_074	9. Сколько раз в день вы едите молочные продукты (молоко, несладкий йогурт, обезжиренный сыр)?	Frequency of dairy consumption	Frequency of dairy consumption (milk, plain yogurt, low-fat cheese) (times/day)	Nutrition	nutrition		Gaussian	46.04	647	1201	0.5
feat_075	10. Сколько раз в день вы едите мясо/рыбу/бобовые?	Frequency of meat/fish/legumes	Frequency of meat/fish/legumes (times/day)	Nutrition	nutrition		Gaussian	25.31	897	1201	0.47
feat_076	Имеются ли у вас проблемы с засыпанием?	Sleep-onset difficulty (presence)	Presence of sleep-onset difficulty (yes/no)	Sleep	sleep		Gaussian	0.42	1196	1201	8.5
feat_077	Имеются ли у вас проблемы с прерыванием сна?	Sleep fragmentation (presence)	Presence of sleep-fragmentation (yes/no)	Sleep	sleep		Gaussian	0.42	1196	1201	8.51
feat_078	Имеются ли у вас проблемы со слишком ранним пробуждением?	Early-morning awakening (presence)	Presence of early-morning awakening (yes/no)	Sleep	sleep		Gaussian	0.42	1196	1201	3.8
feat_079	Насколько вы удовлетворены процессом своего сна?	Sleep satisfaction (degree)	Current satisfaction with sleep quality	Sleep	sleep		Gaussian	0.42	1196	1201	10.45
feat_080	В какой степени вас беспокоят текущие проблемы со сном?	Severity of sleep problem	Severity of current sleep problems (Likert scale)	Sleep	sleep		Gaussian	0.42	1196	1201	12.52
feat_081	На ваш взгляд, в какой степени проблемы со сном мешают вашему повседневному функционированию?	Impact of sleep problems on daily activity (degree)	Perceived degree to which sleep problems interfere with daily functioning	Sleep	sleep		Gaussian	0.58	1194	1201	10.55
feat_082	За последние 2 недели как часто Вы испытывали проблемы со сном: трудности с засыпанием, беспокойные ночи, отсутствие сна, слишком долгий сон?	Frequency of sleep problems	PHQ-style item (2-week recall): frequency of sleep problems	Sleep	sleep		Gaussian	0.42	1196	1201	9.75
feat_083	Инвалидность==0	Disability: absent	Disability status: absent	Social	general_health		Bernoulli	0	1201	1201	7.44
feat_084	Проживание==1	Living with family: Yes	Currently living with family/partner (yes/no) (category: 1 / Yes)	Social	behavior		Bernoulli	0	1201	1201	1.99
feat_085	Инвалидность==1	Disability: present	Disability status: present	Social	general_health		Bernoulli	0	1201	1201	1.48
feat_086	Семейное положение__Женат/сожительство	Marital status: married/cohabiting	Marital status: married or cohabiting (category: married/cohabiting)	Social	behavior		Bernoulli	0	1201	1201	11.69
feat_087	Семейное положение__Не женат	Marital status: single	Marital status: married or cohabiting (category: single)	Social	behavior		Bernoulli	0	1201	1201	11.64
feat_088	Образование__Высшее+уч_степень	Higher education (degree/postgrad)	Education: university degree or postgraduate (category: higher degree / postgraduate)	Social	social		Bernoulli	0	1201	1201	0.29
feat_089	Образование__Среднее	Secondary education	Education: secondary (high-school) (category: secondary)	Social	social		Bernoulli	0	1201	1201	0.24
feat_090	Работаете ли вы в настоящее время==1	Not currently employed: Yes	Currently employed (yes/no) (category: 1 / Yes)	Social	social		Bernoulli	0	1201	1201	6.35
feat_091	Какой ваш годовой доход на семью?==0	Household income >1M RUB/year: No	Household annual income: <=1 million RUB (category: 0 / No)	Social	social		Bernoulli	0	1201	1201	2.05
feat_092	У Вас есть родные или приёмные дети==0	No biological/adopted children: No	Has no biological or adopted children (category: 0 / No)	Social	behavior		Bernoulli	0	1201	1201	3.79
feat_093	В настоящий момент у Вас есть домашние животные?==0	Pet ownership: No	Does not currently own pets (category: 0 / No)	Social	activity		Bernoulli	0	1201	1201	0.59
feat_094	Есть ли у вас хобби или увлечения?==1	No hobbies or interests: Yes	Has hobbies or leisure interests (category: 1 / Yes)	Social	activity		Bernoulli	0	1201	1201	0.04
feat_095	Тип населённого пункта	Urban residence	Type of residential area (urban vs rural)	Social	social		Bernoulli	0	1201	1201	0.06
feat_096	Сексуальная жизнь__Да	Currently sexually active: Yes	Currently sexually active (category: Yes)	Social	behavior		Bernoulli	0	1201	1201	9.9
feat_097	Сексуальная жизнь__Нет	Currently sexually active: No	Currently sexually active (category: No)	Social	behavior		Bernoulli	0	1201	1201	3.72
feat_098	Тест символьно-цифрового кодирования, баллов	Attention/concentration (questionnaire item)	Symbol Digit Modalities Test (SDMT) raw score	Cognitive tests	cognitive		Gaussian	16.24	1006	1201	18.78
feat_099	Тест слежения, часть А, время:	TMT-A time	Trail-Making Test Part A (time in seconds)	Cognitive tests	psychometrics		Gaussian	15.65	1013	1201	20.79
feat_100	Тест слежения, часть Б, время:	TMT-B time	Trail-Making Test Part B (time in seconds)	Cognitive tests	psychometrics		Gaussian	16.07	1008	1201	12.32
feat_101	За_последнюю_неделю_Вы_гуляли_или_катались_на_велосипеде_как_минимум_10_мин_ежедневно_==0	Daily 10-min walks: present	Past week: walked or cycled at least 10 min daily (absence = yes/no complement) (category: 0 / No)	Behavioral risk (binary)	activity		Bernoulli	0	1201	1201	0.92
feat_102	Полутандемное_положение_время_сек_< 10 сек	Semi-tandem stand < 10 seconds	Semi-tandem stand: held less than 10 seconds (complement of >=10 s)	Behavioral risk (binary)	activity		Bernoulli	0	1201	1201	0.16
feat_103	Полутандемное_положение_время_сек_>= 10 сек	Semi-tandem stand >= 10 seconds	Semi-tandem stand: held 10 seconds or longer	Behavioral risk (binary)	activity		Bernoulli	0	1201	1201	22.38
feat_104	Потребляете_ли_Вы_в_настоящее_время_какие_либо_табачные_изделия__например__сигареты__сигары__нюхательный_табак__кальян_или_трубку	Current tobacco use (cigarettes/cigars/snuff/hookah/pipe)	Current tobacco use of any form (cigarettes / cigars / snuff / hookah / pipe) (category: cigarettes / cigars / snuff / hookah / pipe)	Behavioral risk (binary)	behavior		Bernoulli	0	1201	1201	3.3
feat_105	Сколько_доз_алкоголя_Вы_употребляете_в_течение_недели_Одна_доза_соответствует_100_мл_некреплёного_вина_или_шампанского_60_мл_креплёного_вина_375_мл_пива_крепостью_3_5_или_30_мл_крепкого_алкогольного_напитка_крепостью_40_10 доз и более	Alcohol: >=10 standard doses/week	Alcohol consumption per week: >=10 standard doses (100 ml wine / 60 ml fortified wine / 375 ml beer 3-5% / 30 ml spirits 40%)	Behavioral risk (binary)	behavior		Bernoulli	0	1201	1201	0.38
feat_106	Сколько_доз_алкоголя_Вы_употребляете_в_течение_недели_Одна_доза_соответствует_100_мл_некреплёного_вина_или_шампанского_60_мл_креплёного_вина_375_мл_пива_крепостью_3_5_или_30_мл_крепкого_алкогольного_напитка_крепостью_40_Менее 10 доз	Alcohol: <10 standard doses/week	Alcohol consumption: fewer than 10 standard doses per week (complement of >=10 doses)	Behavioral risk (binary)	behavior		Bernoulli	0	1201	1201	0.39
feat_107	За последнюю неделю сколько часов Вы выполняли интенсивную физическую нагрузку (при такой нагрузке одышка настолько выражена, что мешает говорить; например, это может быть бег, быстрая езда на велосипеде, подъём в гору, быстрое плавание, занятие теннисом)? (часов)	Hours per week of intense physical activity	Past week: hours of vigorous physical activity (intensity causing breathlessness)	Behavioral risk (continuous)	activity		Gaussian	0.5	1195	1201	5.19
feat_108	Сколько часов в день Вы проводите в сидячем положении? (часов)	Hours per day spent sitting	Hours per day spent sitting	Behavioral risk (continuous)	activity		Gaussian	1.42	1184	1201	6.15
feat_109	ИМТ, кг/м2	BMI (kg/m^2)	Body Mass Index (kg/m^2)	Anthropometry & physical	anthropometry		Gaussian	0.58	1194	1201	9.96
feat_110	Окружность талии, см	Waist circumference (cm)	Waist circumference (cm)	Anthropometry & physical	anthropometry		Gaussian	0.58	1194	1201	9.15
feat_111	Окружность плеча, см	Arm circumference (cm)	Arm circumference (cm)	Anthropometry & physical	anthropometry		Gaussian	0.58	1194	1201	7.54
feat_112	Окружность голени, см	Calf circumference (cm)	Calf circumference (cm)	Anthropometry & physical	anthropometry		Gaussian	0.67	1193	1201	5.54
feat_113	Систолическое АД, мм рт. ст.	SBP (mmHg)	Systolic blood pressure (mmHg)	Anthropometry & physical	anthropometry		Gaussian	0.5	1195	1201	6.66
feat_114	Диастолическое АД, мм рт. ст.	DBP (mmHg)	Diastolic blood pressure (mmHg)	Anthropometry & physical	anthropometry		Gaussian	0.5	1195	1201	9.19
feat_115	ЧСС, уд/мин	Heart rate (bpm)	Heart rate (bpm)	Anthropometry & physical	anthropometry		Gaussian	0.5	1195	1201	1.04
feat_116	Лучший результат правой руки руки, кг	Grip strength, right hand (kg)	Grip strength, best attempt right hand (kg)	Anthropometry & physical	anthropometry		Gaussian	1	1189	1201	9.25
feat_117	Лучший результат левой руки руки, кг	Grip strength, left hand (kg)	Grip strength, best attempt left hand (kg)	Anthropometry & physical	anthropometry		Gaussian	1	1189	1201	9.26
feat_118	Подъём со стула без помощи рук, время, сек	Chair-stand test (seconds)	Chair-stand test: time without hand support (s)	Anthropometry & physical	anthropometry		Gaussian	2.83	1167	1201	3.28

## Sheet: Modality_Summary
modality	n_variables	likelihood	mean_missing_pct	min_missing_pct	max_missing_pct	total_EV_pct	one_hot_examples
Anthropometry & physical	10	Gaussian	0.87	0.5	2.83	70.87	None (no one-hot encoding in this modality)
Behavioral risk (binary)	6	Bernoulli	0	0	0	27.53	Binary / threshold-based indicators — e.g., Semi-tandem stand: >=10 s / <10 s; Alcohol consumption: >=10 standard doses per week / <10 doses; Current tobacco use (yes / no); Daily 10-min walks (yes / no).
Behavioral risk (continuous)	2	Gaussian	0.96	0.5	1.42	11.34	None (no one-hot encoding in this modality)
Cognitive tests	3	Gaussian	15.99	15.65	16.24	51.89	None (no one-hot encoding in this modality)
Cognitive-emotional	7	Gaussian	8.56	0	15.07	44.06	None (no one-hot encoding in this modality)
Health self-assessment	5	Gaussian	0	0	0	41.05	None (no one-hot encoding in this modality)
Laboratory biomarkers	44	Gaussian	33.89	7.66	73.69	47.24	None (no one-hot encoding in this modality)
Nutrition	10	Gaussian	17.21	0.75	46.04	20.55	None (no one-hot encoding in this modality)
Sleep	7	Gaussian	0.44	0.42	0.58	64.08	None (no one-hot encoding in this modality)
Social	15	Bernoulli	0	0	0	61.27	Categorical questionnaire items expanded into binary indicators — e.g., Disability: present / absent; Marital status: married / single; Education: higher degree / secondary; Sexual activity: yes / no; Pet ownership: yes / no; Children: yes / no.
Subjective age gaps	9	Gaussian	3.6	2.08	7.33	67.51	None (no one-hot encoding in this modality)
