# Supplementary material for: Multimodal Factor Analysis Reveals Five Robust Phenotypes of Healthy Aging in a Russian Population Cohort
Source: Biomedicines. 2026 May 20;14(5):1158. doi: 10.3390/biomedicines14051158 (PMC13204055; doi:10.3390/biomedicines14051158)
Supplement: Supplementary file 1 [file biomedicines-14-01158-s001.zip › Supplementary_Table_S2_Factor_Loadings.xlsx]

## Sheet: Loadings_full
feature_id	pretty_name_EN	description_EN	modality	domain	likelihood	Factor01	Factor02	Factor03	Factor04	Factor05	Factor06	Factor07	Factor08	Factor09	Factor10	Factor11	Factor12	Factor13	Factor14	Factor15	Factor16
feat_001	Self-rated activity relative to age	Self-reported age at which one currently acts/performs daily activities (age gap to chronological age)	Subjective age gaps	activity	Gaussian	0.3	0.382	-0.0171	0.035	-0.0987	-0.0245	-0.5403	0.0001	-0.0002	0	0	-0.0003	-0.0121	-0.0001	-0.0001	0.0001
feat_002	Age-equivalent interests (age gap)	Self-reported age of one's interests (age gap to chronological age)	Subjective age gaps	age	Gaussian	0.6524	0.2448	-0.0327	-0.0745	-0.0768	-0.0316	-0.4176	-0.0002	-0.0001	0	0.0002	-0.0003	-0.026	-0.0001	0.0001	0
feat_003	Self-rated physical age (age gap)	Self-reported age matching one's physical condition (age gap to chronological age)	Subjective age gaps	age	Gaussian	0.4019	0.4352	0.0043	0.0116	-0.0579	-0.0359	-0.6094	-0.0002	-0.0001	0.0001	0.0004	0.0003	-0.0299	0	0.0002	0
feat_004	Self-perceived age (age gap)	Felt age: "What age do you feel?" (age gap to chronological age)	Subjective age gaps	age	Gaussian	0.4953	0.374	-0.0135	0.0794	-0.0264	-0.0023	-0.5574	0.0004	0.0001	0	-0.0005	-0.0001	-0.0203	0.0001	-0.0001	0
feat_005	Self-perceived appearance age (age gap)	Self-perceived appearance age (age gap to chronological age)	Subjective age gaps	age	Gaussian	-0.2953	-0.333	-0.001	-0.0363	-0.0417	0.0853	0.5168	0	-0.0001	0	0.0001	0	-0.0269	0	0	0
feat_006	Desired age	Desired current age (age gap to chronological age)	Subjective age gaps	age	Gaussian	0.5786	0.0786	-0.0679	-0.1141	-0.0475	-0.0674	-0.2265	0.0001	0.0001	0.0001	0.0003	0.0003	0.0148	0	0	0
feat_007	Expected lifespan (years)	Self-reported expected age at death (years)	Subjective age gaps	age	Gaussian	0.7477	-0.0065	-0.0555	-0.3267	-0.2204	0.0008	0.1008	0.0002	-0.0002	0	-0.0003	-0.0005	-0.0086	0	-0.0001	0
feat_008	% of expected life lived	Self-reported percentage of expected lifetime already lived (%)	Subjective age gaps	age	Gaussian	-0.822	0.0179	0.0852	0.3657	0.238	-0.0102	-0.1142	0	0.0001	0	0.0001	0.0004	0.0306	0.0001	0.0003	0
feat_009	Ideal retirement age	Self-reported ideal retirement age (years)	Subjective age gaps	age	Gaussian	0.8318	0.0254	-0.0894	-0.3322	-0.125	-0.0001	0.0326	0.0001	0.0002	0	0.0002	-0.0006	-0.0204	0.0001	-0.0002	-0.0001
feat_010	Self-rated general health	Overall self-rated general health	Health self-assessment	general_health	Gaussian	0.4706	-0.3063	-0.0334	-0.0819	-0.0869	-0.0762	0.1002	0.2606	-0.0002	0.0003	-0.0282	-0.0002	0.004	-0.0018	-0.0001	0.0001
feat_011	Sadness (questionnaire item)	PHQ-style item: felt low/sad in the past weeks	Health self-assessment	emotions	Gaussian	-0.019	0.5429	-0.0647	-0.0049	-0.0237	0.5195	0.0654	0.0022	-0.0004	0.0002	0.0295	0.0001	-0.0062	0.0062	-0.0002	-0.0001
feat_012	Self-rated health (5-point scale)	Self-rated health (5-point Likert scale, 1-5)	Health self-assessment	general_health	Gaussian	0.3937	-0.3706	-0.0359	-0.0947	-0.0555	-0.1251	0.1295	0.2428	0.0001	0	-0.0292	-0.0002	-0.0122	-0.01	0	0.0002
feat_013	Self-rated dental health	Self-rated dental health (6-point Likert scale, 0-5)	Health self-assessment	general_health	Gaussian	0.4449	-0.1112	-0.044	-0.1843	-0.0009	0.0234	0.0813	0.1855	-0.0003	0.0001	-0.0325	0	-0.029	-0.0093	-0.0001	0.0001
feat_014	Bowel movement frequency (per week)	Bowel movement frequency over the past week (times per week)	Health self-assessment	general_health	Gaussian	0.0871	-0.0569	0.1194	-0.043	0.0595	0.0236	0.0037	0.1345	0.0002	0.0002	-0.0341	0.0001	0.0085	0.0258	0.0001	-0.0001
feat_015	Depressed mood (questionnaire item)	PHQ-style item (2-week recall): felt down or hopeless	Cognitive-emotional	emotions	Gaussian	0.0431	0.5513	-0.0876	-0.0161	-0.0532	0.5338	0.0491	0.0553	0	0.0101	-0.0037	-0.0011	-0.0275	-0.0002	0	-0.0108
feat_016	Attention/concentration (questionnaire item)	PHQ-style item (2-week recall): concentration difficulty during reading/watching TV	Cognitive-emotional	cognitive	Gaussian	0.0477	0.4687	-0.0622	-0.0106	-0.0513	0.3755	-0.0158	0.0417	-0.0001	-0.0143	-0.0085	-0.001	0.0167	-0.0001	0	0.0062
feat_017	Fatigue (questionnaire item)	PHQ-style item (2-week recall): lack of energy / fatigue	Cognitive-emotional	emotions	Gaussian	-0.0856	0.5493	-0.0839	-0.002	0.0029	0.3696	-0.0399	-0.0285	-0.0002	0.0054	0.0062	-0.0031	-0.0253	-0.0002	0	0.005
feat_018	Relaxation (questionnaire item)	HADS-style item: ability to sit down and relax easily (reverse-scored)	Cognitive-emotional	emotions	Gaussian	0.0058	0.5047	-0.0937	-0.0118	0.1124	0.2849	0.0145	-0.0384	0.0001	-0.0168	0.0008	0.0023	-0.0172	0.0003	0	0.0115
feat_019	Panic/anxiety (questionnaire item)	HADS-style item: sudden feeling of panic	Cognitive-emotional	emotions	Gaussian	0.0123	0.3982	-0.0864	-0.0275	-0.0598	0.2572	0.0055	0.0043	0.0003	-0.0071	0.0018	0.0021	0.0313	0	0	-0.0003
feat_020	Laughter (questionnaire item)	HADS-style item: ability to laugh and see humour in events (reverse-scored)	Cognitive-emotional	emotions	Gaussian	-0.102	0.1914	0.0243	0.0521	0.0635	0.1908	-0.0144	-0.0186	0.0003	-0.0039	0.009	-0.0042	-0.0054	-0.0001	-0.0001	0.0024
feat_021	Vigor/alertness (questionnaire item)	HADS-style item: feeling of vigor/alertness (reverse-scored)	Cognitive-emotional	emotions	Gaussian	-0.1418	0.5146	-0.0099	0.0535	-0.0212	0.34	-0.0548	-0.0186	0.0001	0.0113	0.0022	-0.0032	-0.0646	-0.0001	0.0001	-0.0046
feat_022	Albumin	Albumin (g/L)	Laboratory biomarkers	nutrition	Gaussian	0.2824	0	-0.0229	0.0631	-0.083	0	-0.0001	0	0.0511	0.0295	-0.3782	0.0652	-0.1143	0.2601	0.3187	0.0073
feat_023	25(OH) Vitamin D	25-hydroxy vitamin D [25(OH)D]	Laboratory biomarkers	bone	Gaussian	-0.0426	0	-0.1391	-0.0229	0.225	0	0.0025	0.0002	-0.0217	-0.0266	-0.1801	0.0832	0.0929	-0.0068	0.1306	0.0072
feat_024	Hematocrit	Hematocrit (%)	Laboratory biomarkers	hematology	Gaussian	0.1469	-0.0002	0.3835	0.0304	0.0025	0	0.0088	0	0.0411	0.1112	-0.6102	0.0086	0.0064	0.0486	0.1322	0.064
feat_025	Hemoglobin	Hemoglobin (g/L)	Laboratory biomarkers	hematology	Gaussian	-0.1202	0.0001	-0.0009	-0.1314	-0.0311	0.0001	0.0037	0	0.006	0.0073	-0.5298	-0.1357	0.0812	-0.2023	0.2543	-0.0489
feat_026	RDW	Red cell distribution width (RDW)	Laboratory biomarkers	hematology	Gaussian	-0.171	0	-0.016	-0.0059	0.0157	0	0.0004	0	0.0226	0.0073	0.5448	-0.1465	-0.1046	-0.1128	0.4536	-0.0716
feat_027	Glucose	Fasting glucose	Laboratory biomarkers	metabolism	Gaussian	-0.2856	0	0.2305	-0.0251	0.0677	0	0.0036	0	-0.0076	0.0818	0.0793	-0.238	-0.2815	0.5037	-0.1065	-0.0118
feat_028	Creatinine	Creatinine	Laboratory biomarkers	kidney	Gaussian	0.082	0.0001	0.3229	0.2268	-0.0054	0	-0.0025	0	-0.0133	0.035	-0.2405	-0.5343	-0.1782	-0.1783	-0.019	-0.0113
feat_029	WBC	White blood cells (WBC)	Laboratory biomarkers	immune	Gaussian	0.0017	0.0001	0.0225	-0.0014	0.003	0	-0.0012	0	0.0006	0.9635	0.0036	-0.001	-0.0004	-0.0013	-0.003	0.1773
feat_030	Neutrophils	Neutrophils (absolute count)	Laboratory biomarkers	immune	Gaussian	-0.0057	-0.0002	-0.0159	0.0049	-0.0021	0	0.0013	-0.0001	0.0008	0.9663	-0.0025	0.0012	0.0047	0.0018	0.0021	-0.204
feat_031	hs-CRP	High-sensitivity C-reactive protein (hs-CRP)	Laboratory biomarkers	immune	Gaussian	-0.3317	0	0.2363	-0.2301	0.0199	0	-0.0052	0	-0.0229	0.2274	0.1117	-0.0325	-0.0383	-0.1011	-0.0279	-0.0422
feat_032	MCV	MCV	Laboratory biomarkers	hematology	Gaussian	-0.2237	-0.0001	0.0121	0.0444	0.0483	0	-0.0002	0	0.0125	-0.0497	-0.5911	0.104	0.1913	-0.0331	-0.3026	0.0199
feat_033	TSH	Thyroid-stimulating hormone (TSH)	Laboratory biomarkers	endocrine	Gaussian	-0.0659	0.0001	0.0332	-0.0414	-0.0452	0	0.0005	0	0.0149	-0.0029	0.018	-0.1298	-0.0581	-0.0468	-0.053	0.0638
feat_034	Platelets	Platelets	Laboratory biomarkers	hematology	Gaussian	0.1061	0	-0.0775	-0.2195	-0.0155	0	-0.0019	0	0.0242	0.254	0.2323	0.0146	0.0069	-0.082	0.0766	0.0965
feat_035	Total cholesterol	Total cholesterol	Laboratory biomarkers	lipids	Gaussian	-0.1953	-0.0001	0.0055	-0.0275	0.1217	0	0.0034	0	0.0532	-0.0448	-0.0738	0.0759	-0.0178	0.0319	0.1306	0.1549
feat_036	Basophils	Basophils (absolute count)	Laboratory biomarkers	immune	Gaussian	0.2559	0	0.0414	-0.0895	0.0201	0	0.0043	-0.0001	0.0536	-0.0453	0.2021	-0.316	-0.1467	-0.0351	-0.2252	0.0568
feat_037	Bilirubin	Total bilirubin	Laboratory biomarkers	liver	Gaussian	0.0526	0	0.0373	0.0217	0.0212	0	-0.001	0	-0.0224	-0.038	-0.3278	-0.0638	0.0344	-0.0361	0.1395	-0.0383
feat_038	Uric acid	Uric acid	Laboratory biomarkers	metabolism	Gaussian	-0.0675	0	0.4211	-0.0708	-0.0641	0	-0.0035	0	-0.0248	0.1059	-0.2217	-0.3231	-0.1906	-0.0821	0.062	0.0902
feat_039	Urea	Urea	Laboratory biomarkers	kidney	Gaussian	-0.2666	0	0.1703	0.0895	0.0831	0	-0.0001	0	-0.0263	0.0131	-0.0707	-0.3804	-0.1391	-0.1707	-0.0402	0.0629
feat_040	HDL-C	High-density lipoprotein cholesterol (HDL-C)	Laboratory biomarkers	lipids	Gaussian	-0.0005	0	-0.3773	0.0967	0.1108	0	-0.0007	0	0.0443	-0.0866	0.0057	0.1108	0.1002	0.1161	0.0386	-0.0458
feat_041	DHEA-S	DHEA-S	Laboratory biomarkers	endocrine	Gaussian	0.6073	0.0001	-0.0281	-0.1939	-0.111	0	-0.0041	0	0.0046	0.0298	-0.2247	-0.0304	-0.0964	-0.0579	0.136	-0.0741
feat_042	SHBG	SHBG	Laboratory biomarkers	endocrine	Gaussian	-0.1379	0	-0.4482	0.2033	0.1211	0	0.0049	0	0.0179	-0.1183	0.2407	0.0977	0.149	-0.0082	-0.149	0.0108
feat_043	C-peptide	C-peptide	Laboratory biomarkers	metabolism	Gaussian	-0.237	-0.0001	0.2876	-0.0671	0.0629	0	0	0	-0.0094	0.1749	-0.0052	0.0504	-0.7614	-0.0649	-0.0372	-0.0156
feat_044	Insulin	Insulin	Laboratory biomarkers	metabolism	Gaussian	-0.081	0.0001	0.2485	-0.0805	-0.0103	0	-0.0015	0	0.0005	0.1447	0.0025	0.2164	-0.8061	0.0085	0.0106	0.0133
feat_045	HbA1c	Glycated hemoglobin (HbA1c, %)	Laboratory biomarkers	metabolism	Gaussian	-0.3984	-0.0001	0.1204	0.0251	0.0856	0	0.001	0	-0.0235	0.0513	0.2144	-0.2519	-0.125	0.5276	-0.0134	0.1014
feat_046	Homocysteine	Homocysteine	Laboratory biomarkers	cardiovascular	Gaussian	-0.2414	0	0.0829	0.178	-0.1183	0	0.0005	0	0.0145	0.0858	-0.1375	-0.3306	-0.222	-0.2217	0.0679	-0.033
feat_047	Fructosamine	Fructosamine	Laboratory biomarkers	metabolism	Gaussian	-0.0463	0	-0.1692	0.2167	-0.0004	0	-0.0023	0	0.0364	-0.0678	-0.1391	-0.3068	-0.0774	0.6025	0.0714	0.034
feat_048	ADMA	Asymmetric dimethylarginine (ADMA)	Laboratory biomarkers	cardiovascular	Gaussian	-0.0816	0	-0.0558	-0.0037	0.0712	0	0.0021	0	-0.0218	0.0239	-0.0294	-0.0207	-0.0731	-0.0242	0.0567	0.0234
feat_049	Carboxymethyl-lysine (CML)	Carboxymethyl-lysine (advanced glycation end-product)	Laboratory biomarkers	metabolism	Gaussian	0.0671	0	0.0191	0.1012	-0.0195	0	-0.0004	0	-0.009	0.0618	0.0793	-0.0315	-0.0736	0.0149	-0.0599	0.0119
feat_050	Leptin	Leptin	Laboratory biomarkers	endocrine	Gaussian	-0.1527	0	-0.0077	-0.1378	-0.0721	0	-0.0032	0	0.0061	0.0528	0.1295	0.0328	-0.118	0.0123	-0.0715	0.1066
feat_051	SDMA	Symmetric dimethylarginine (SDMA)	Laboratory biomarkers	kidney	Gaussian	-0.2628	0.0001	0.104	0.0191	0.0209	0	-0.0012	0	-0.009	0.031	0.018	-0.0459	-0.0379	-0.0429	0.0158	-0.0036
feat_052	IGF-1	Insulin-like growth factor 1 (IGF-1)	Laboratory biomarkers	endocrine	Gaussian	0.5195	0.0001	-0.1179	-0.0729	-0.0977	0	-0.0018	0	0.0008	0.0321	-0.2048	0.0299	-0.1676	0.0762	0.0902	-0.0649
feat_053	Cystatin C	Cystatin C	Laboratory biomarkers	kidney	Gaussian	-0.5077	0	0.1002	0.1311	-0.0044	0	-0.0018	0	-0.0195	0.091	-0.0609	-0.441	-0.1799	-0.1867	-0.0826	0.0205
feat_054	NSE	Neuron-specific enolase (NSE)	Laboratory biomarkers	neuro	Gaussian	0.0102	0.0001	0.0375	-0.0261	0.0712	0	0	0	0.0042	-0.0478	-0.2172	-0.0329	0.0046	-0.0269	0.27	0.0196
feat_055	Beclin-1	Beclin-1	Laboratory biomarkers	metabolism	Gaussian	0.0044	-0.0001	0.0215	-0.0348	-0.03	0	0.0019	0	0.0352	0.0181	0.0408	-0.0407	-0.0204	0.0157	-0.0054	0.0417
feat_056	Klotho	Klotho protein	Laboratory biomarkers	age	Gaussian	-0.0754	0	0.0325	0.0429	-0.0119	0	-0.0003	0	-0.0061	0.0645	0.0875	0.1231	0.0422	0.091	-0.1102	-0.0038
feat_057	Zonulin	Plasma zonulin	Laboratory biomarkers	gut	Gaussian	0.3292	0	-0.0277	-0.2896	0.0635	0	-0.0006	0	-0.001	-0.0273	-0.0597	-0.0509	-0.032	-0.0553	0.1183	-0.0587
feat_058	MMP-9	MMP9	Laboratory biomarkers	cardiovascular	Gaussian	0.0318	-0.0001	-0.0019	-0.1445	0.0981	0	-0.0004	0	0.0112	0.1801	-0.1219	-0.0529	0.0543	-0.1051	0.0561	-0.1027
feat_059	FGF21	FGF-21	Laboratory biomarkers	endocrine	Gaussian	-0.1839	0	-0.0283	0.0394	-0.008	0	0.0007	0	0.004	0.0464	0.0701	-0.0693	-0.0079	-0.0335	-0.0372	0.029
feat_060	Lymphocytes	Lymphocytes (absolute count)	Laboratory biomarkers	immune	Gaussian	-0.0543	-0.0001	0.0564	-0.0148	-0.0156	0	-0.0026	0	-0.0331	0.416	-0.029	0.0038	0.022	-0.0024	0.0454	0.828
feat_061	ESR	Erythrocyte sedimentation rate (ESR)	Laboratory biomarkers	immune	Gaussian	-0.4957	0	0.004	-0.1617	0.0241	0	-0.0019	0	0.0023	0.05	0.2883	-0.0041	-0.1744	-0.0795	-0.1048	0.0248
feat_062	Ferritin	Ferritin	Laboratory biomarkers	hematology	Gaussian	-0.0156	0	0.3786	0.0536	0.0179	0	0.0014	0	-0.0026	0.1109	-0.4172	0.1272	-0.0464	0.2069	-0.2055	0.095
feat_063	ALP	Alkaline phosphatase (ALP)	Laboratory biomarkers	bone	Gaussian	-0.237	0	0.2997	0.0357	0.019	0	-0.0016	0	-0.0002	0.116	-0.1133	0.2831	-0.5836	-0.1462	0.0072	0.0901
feat_064	NT-proBNP	NT-proBNP	Laboratory biomarkers	cardiovascular	Gaussian	-0.3939	0	-0.0319	0.1835	-0.0261	0	0.0011	0	0.001	-0.0113	0.1442	-0.326	-0.0146	-0.1219	-0.1755	-0.0334
feat_065	IL-6	Interleukin 6 (IL-6)	Laboratory biomarkers	immune	Gaussian	0.1033	0	-0.0131	-0.1149	0.1056	0	0.0008	0	-0.0054	-0.0029	0.0053	-0.1693	0.0354	-0.1922	0.1663	-0.037
feat_066	Observance of religious fasting	Self-reported observance of religious fasts	Nutrition	nutrition	Gaussian	0.0104	0.0178	-0.0061	-0.0491	0.0006	0.0005	0.0006	0.0972	0.0004	-0.0105	0	0.0168	-0.0215	0	-0.0002	0.0003
feat_067	Self-rated diet (5-point scale)	Self-rated overall diet quality (1-5 scale)	Nutrition	nutrition	Gaussian	-0.0415	-0.1852	-0.1115	0.1116	0.0091	0.0003	-0.0007	0.5972	0.0001	-0.008	0.0003	-0.0357	-0.0095	-0.0004	0.0003	-0.0006
feat_068	Adherence to healthy eating	Self-rated adherence to healthy eating	Nutrition	nutrition	Gaussian	0.018	-0.1491	-0.0691	0.1149	-0.0413	-0.0004	0.0025	0.6775	-0.0011	-0.0128	-0.0003	0.0537	0.0338	-0.0006	0	-0.0001
feat_069	Frequency of fast food / fried food	Frequency of fast food / fried food / high-fat/salt/sugar snacks (times/day)	Nutrition	nutrition	Gaussian	0.0846	0.1148	0.0521	-0.0048	-0.0874	0	0.0004	-0.3254	0.0002	0.0067	-0.0001	-0.0051	-0.0489	0.0006	0	0.0004
feat_070	Frequency of vegetables	Daily servings of fresh/canned/frozen/dried vegetables	Nutrition	nutrition	Gaussian	-0.0486	-0.074	-0.0602	-0.0257	0.025	-0.0002	0.0021	0.266	0	-0.0045	0.0003	0.0893	0.0625	0.0008	0.0001	0
feat_071	Frequency of chips/snacks	Frequency of chips or crackers (times/day)	Nutrition	nutrition	Gaussian	0.0001	0.0792	-0.002	0.0509	-0.0873	-0.0002	0.0005	-0.0954	-0.0004	0.0006	0.0002	-0.0644	-0.0645	0	0.0001	-0.0003
feat_072	Frequency of sweets/desserts	Frequency of sweet/high-fat desserts such as chocolate and ice cream (times/day)	Nutrition	nutrition	Gaussian	0.069	0.067	-0.0074	0.0916	-0.0779	0.0001	-0.0013	-0.2271	-0.0003	-0.004	0.0005	0.0198	-0.0257	-0.0007	0.0002	0.0006
feat_073	Frequency of margarine/butter consumption	Amount of margarine, butter, or lard added to foods (qualitative scale)	Nutrition	nutrition	Gaussian	-0.1603	0.0716	0.0623	0.077	0.0175	-0.0001	0.0007	-0.1881	0.0003	0.0035	0	-0.0188	0.0253	-0.0003	0.0005	0.0006
feat_074	Frequency of dairy consumption	Frequency of dairy consumption (milk, plain yogurt, low-fat cheese) (times/day)	Nutrition	nutrition	Gaussian	-0.1062	-0.012	0.0547	0.0151	0.017	0.0002	0.0013	0.1284	0.0004	0.0006	-0.0002	0.0571	-0.0026	0.0001	-0.0002	-0.0004
feat_075	Frequency of meat/fish/legumes	Frequency of meat/fish/legumes (times/day)	Nutrition	nutrition	Gaussian	0.0915	0.0269	0.0741	-0.0145	0.0051	-0.0001	-0.0004	0.1166	-0.0002	0.0037	-0.0003	0.0451	0.0493	0.0003	0.0002	0.001
feat_076	Sleep-onset difficulty (presence)	Presence of sleep-onset difficulty (yes/no)	Sleep	sleep	Gaussian	-0.3251	0.5923	0.0029	0.0165	-0.0404	-0.2088	0.1773	0.0238	-0.0034	-0.0024	-0.0001	0	-0.0157	-0.0001	0.0001	0.0001
feat_077	Sleep fragmentation (presence)	Presence of sleep-fragmentation (yes/no)	Sleep	sleep	Gaussian	-0.4066	0.5498	-0.0209	0.0248	0.0353	-0.1909	0.1634	-0.001	0.038	-0.0207	0.0001	0	-0.0108	0.0001	0	-0.0001
feat_078	Early-morning awakening (presence)	Presence of early-morning awakening (yes/no)	Sleep	sleep	Gaussian	-0.173	0.4326	-0.0139	-0.0026	-0.0134	-0.0685	0.1204	-0.0443	0.0167	-0.0124	0	0	0.0135	0	0	0
feat_079	Sleep satisfaction (degree)	Current satisfaction with sleep quality	Sleep	sleep	Gaussian	0.2685	-0.7103	0.0173	0.0093	-0.029	0.1986	-0.1981	0.0213	-0.0044	0.0051	0	0	0.0003	-0.0001	0	0.0001
feat_080	Severity of sleep problem	Severity of current sleep problems (Likert scale)	Sleep	sleep	Gaussian	-0.2713	0.7708	0.0151	-0.0031	-0.0019	-0.2246	0.2505	0.0766	-0.0124	0.0035	-0.0001	0	0.0009	0.0001	0	0
feat_081	Impact of sleep problems on daily activity (degree)	Perceived degree to which sleep problems interfere with daily functioning	Sleep	sleep	Gaussian	-0.1729	0.7623	0.0015	-0.0238	-0.0022	-0.1234	0.1801	0.0425	-0.0302	-0.0102	0	0	0.038	-0.0002	0.0001	0
feat_082	Frequency of sleep problems	PHQ-style item (2-week recall): frequency of sleep problems	Sleep	sleep	Gaussian	-0.2344	0.6919	0.006	0.0122	-0.0249	-0.1974	0.1855	0.0655	-0.026	0.0104	-0.0001	0	0.0019	0	-0.0001	0
feat_083	Disability: absent	Disability status: absent	Social	general_health	Bernoulli	2.028	0.0045	0.007	-0.927	0.226	0.0002	0.021	-0.0033	0.0003	-0.0004	0.0357	0.062	0.0014	0.0016	0	0.0001
feat_084	Living with family: Yes	Currently living with family/partner (yes/no) (category: 1 / Yes)	Social	behavior	Bernoulli	-0.6558	-0.0142	0.074	0.2622	-0.9133	-0.0008	0.0376	0.0104	-0.0002	-0.0005	-0.0308	0.0036	0.0018	-0.0017	0	-0.0001
feat_085	Disability: present	Disability status: present	Social	general_health	Bernoulli	-0.9228	-0.0734	0.033	0.3583	-0.1004	-0.0006	0.0245	0.0002	0.0002	0.0001	-0.0408	0.0633	0	0.0011	0	0.0001
feat_086	Marital status: married/cohabiting	Marital status: married or cohabiting (category: married/cohabiting)	Social	behavior	Bernoulli	1.0998	0.0094	0.1978	-0.4469	2.539	-0.0005	-0.0097	-0.0016	0	-0.0001	-0.0059	-0.02	-0.0006	0.0001	-0.0001	0
feat_087	Marital status: single	Marital status: married or cohabiting (category: single)	Social	behavior	Bernoulli	-1.1179	-0.0277	-0.1774	0.4469	-2.5261	0.0002	0.0058	-0.0012	0.0001	0.0001	-0.0022	0.0308	0.0008	-0.0001	0.0002	0
feat_088	Higher education (degree/postgrad)	Education: university degree or postgraduate (category: higher degree / postgraduate)	Social	social	Bernoulli	0.3133	-0.0688	-0.0678	-0.1519	0.2443	-0.0003	0.0192	0.0024	-0.0001	0	0.0024	-0.0712	0.0025	0.0007	0.0003	0.0002
feat_089	Secondary education	Education: secondary (high-school) (category: secondary)	Social	social	Bernoulli	-0.2832	0.0478	0.0778	0.1377	-0.223	-0.0001	-0.0169	-0.0052	0.0001	0.0001	-0.0116	0.0884	-0.0024	-0.0005	-0.0002	-0.0001
feat_090	Not currently employed: Yes	Currently employed (yes/no) (category: 1 / Yes)	Social	social	Bernoulli	-1.8224	0.0787	-0.1326	0.9161	-0.3141	-0.0005	-0.0331	0.0082	0	0.0002	-0.0868	0.0262	0.001	-0.0012	0.0002	-0.0001
feat_091	Household income >1M RUB/year: No	Household annual income: <=1 million RUB (category: 0 / No)	Social	social	Bernoulli	0.9641	-0.0321	-0.0146	-0.5491	0.3887	-0.0009	0.0221	0.0011	0.0001	0.0005	-0.031	-0.0069	-0.0003	-0.0013	0.0004	0.0001
feat_092	No biological/adopted children: No	Has no biological or adopted children (category: 0 / No)	Social	behavior	Bernoulli	1.1314	0.2069	-0.1796	-0.2056	-1.0727	-0.0002	-0.0354	0.003	-0.0003	-0.0003	-0.0619	-0.0728	-0.0026	0.0003	-0.0002	0
feat_093	Pet ownership: No	Does not currently own pets (category: 0 / No)	Social	activity	Bernoulli	0.3955	-0.0931	-0.0678	-0.3352	0.3401	0.0004	-0.013	-0.0111	0.0004	0.0005	0.0475	0.0033	-0.0029	0.0006	-0.0002	-0.0001
feat_094	No hobbies or interests: Yes	Has hobbies or leisure interests (category: 1 / Yes)	Social	activity	Bernoulli	-0.1085	0.0497	0.0084	0.0785	0.0387	0.0001	-0.0192	-0.0151	0.0001	0.0001	0.0539	-0.0392	-0.0021	0.0009	-0.0003	-0.0003
feat_095	Urban residence	Type of residential area (urban vs rural)	Social	social	Bernoulli	0.0919	-0.0119	0.1267	0.1233	0.0065	-0.0003	-0.009	-0.0029	0	-0.0001	0.0346	0.0005	-0.0006	0.0017	-0.0005	0.0002
feat_096	Currently sexually active: Yes	Currently sexually active (category: Yes)	Social	behavior	Bernoulli	2.1229	-0.1139	0.1363	-0.7171	1.2732	-0.0003	0.0217	0.0022	-0.0002	-0.0001	-0.0692	-0.0831	0.0008	-0.0017	0.0002	0.0002
feat_097	Currently sexually active: No	Currently sexually active (category: No)	Social	behavior	Bernoulli	-1.2102	0.0068	-0.116	0.3029	-0.9511	-0.0011	-0.0104	-0.0062	0.0001	-0.0001	0.0617	0.1824	0.0011	0.0037	0.0002	0.0002
feat_098	Attention/concentration (questionnaire item)	Symbol Digit Modalities Test (SDMT) raw score	Cognitive tests	cognitive	Gaussian	0.6764	0.0363	-0.0217	-0.2853	-0.0118	0	0.0008	-0.0002	0.0131	0	0.0456	0.0731	0.0001	0.0629	0	0
feat_099	TMT-A time	Trail-Making Test Part A (time in seconds)	Cognitive tests	psychometrics	Gaussian	-0.7169	-0.003	-0.004	0.2983	-0.0142	0.0003	-0.0093	0	-0.0469	0.0001	-0.0222	-0.0679	0.0001	-0.0322	0	0
feat_100	TMT-B time	Trail-Making Test Part B (time in seconds)	Cognitive tests	psychometrics	Gaussian	-0.5448	0.0102	0.0077	0.2369	-0.0136	0	0.0047	0	-0.0604	-0.0001	-0.0557	-0.0224	-0.0001	-0.042	0	0
feat_101	Daily 10-min walks: present	Past week: walked or cycled at least 10 min daily (absence = yes/no complement) (category: 0 / No)	Behavioral risk (binary)	activity	Bernoulli	0.0136	0.0917	-0.0001	0.0164	0.0003	0.0003	-0.0011	-0.3192	-0.0003	0.0697	0.0138	-0.0001	-0.0021	-0.0002	-0.0003	-0.0002
feat_102	Semi-tandem stand < 10 seconds	Semi-tandem stand: held less than 10 seconds (complement of >=10 s)	Behavioral risk (binary)	activity	Bernoulli	-0.1255	0.0358	-0.0001	0.0544	-0.0001	0.0001	-0.0013	0.0175	-0.0001	0.0041	0.0035	-0.0003	-0.0007	-0.0008	0	0.0001
feat_103	Semi-tandem stand >= 10 seconds	Semi-tandem stand: held 10 seconds or longer	Behavioral risk (binary)	activity	Bernoulli	-1.5432	-0.0438	0.0001	0.6656	-0.003	-0.0002	0	0.015	-0.0002	0.0353	-0.038	0	-0.0001	0.0002	0	-0.0002
feat_104	Current tobacco use (cigarettes/cigars/snuff/hookah/pipe)	Current tobacco use of any form (cigarettes / cigars / snuff / hookah / pipe) (category: cigarettes / cigars / snuff / hookah / pipe)	Behavioral risk (binary)	behavior	Bernoulli	0.6059	0.066	0.0009	-0.0629	-0.0011	0.0001	-0.0001	-0.1599	0.0001	0.1074	-0.0692	-0.0002	-0.0001	-0.0011	0	0.0001
feat_105	Alcohol: >=10 standard doses/week	Alcohol consumption per week: >=10 standard doses (100 ml wine / 60 ml fortified wine / 375 ml beer 3-5% / 30 ml spirits 40%)	Behavioral risk (binary)	behavior	Bernoulli	0.2033	0.049	0.0007	0.0017	0.0001	-0.0001	0.0006	-0.0336	0.0001	0.0282	-0.042	0.0001	0.0004	0.0001	-0.0001	0.0001
feat_106	Alcohol: <10 standard doses/week	Alcohol consumption: fewer than 10 standard doses per week (complement of >=10 doses)	Behavioral risk (binary)	behavior	Bernoulli	-0.2068	-0.0638	-0.0005	-0.0065	-0.0001	0	-0.0008	0.0104	0	-0.0296	0.0376	-0.0001	-0.0002	-0.0001	0.0002	0
feat_107	Hours per week of intense physical activity	Past week: hours of vigorous physical activity (intensity causing breathlessness)	Behavioral risk (continuous)	activity	Gaussian	0.199	-0.0999	0.0842	0.0003	-0.0734	-0.0001	0.0797	0.1166	-0.0005	-0.0026	-0.0003	-0.0005	0.0001	0	0.0335	0
feat_108	Hours per day spent sitting	Hours per day spent sitting	Behavioral risk (continuous)	activity	Gaussian	0.2055	0.1754	-0.0735	-0.0023	-0.0512	0.0001	-0.0636	-0.1138	-0.0004	0.0116	0.0001	-0.0011	-0.0001	0.0001	-0.0174	0
feat_109	BMI (kg/m^2)	Body Mass Index (kg/m^2)	Anthropometry & physical	anthropometry	Gaussian	-0.4625	0.0017	0.7132	-0.3939	0	0.0001	-0.1357	-0.0001	-0.1637	0.0547	0.0413	0.0001	0.0407	0	-0.0001	-0.0022
feat_110	Waist circumference (cm)	Waist circumference (cm)	Anthropometry & physical	anthropometry	Gaussian	-0.4947	0.0005	0.7341	-0.1637	-0.0002	0	-0.0827	0.0001	-0.1591	0.0977	-0.0317	-0.0004	-0.0274	0	0	0.0016
feat_111	Arm circumference (cm)	Arm circumference (cm)	Anthropometry & physical	anthropometry	Gaussian	-0.146	-0.0006	0.7323	-0.3282	0.0001	-0.0001	-0.0401	0.0002	-0.1902	0.0303	-0.0148	0.0003	0.002	0	0.0001	0.0025
feat_112	Calf circumference (cm)	Calf circumference (cm)	Anthropometry & physical	anthropometry	Gaussian	-0.0277	-0.0006	0.5993	-0.3648	-0.0003	0	-0.0736	0	-0.124	-0.0083	0.0076	0	0.0516	0	0	-0.0009
feat_113	SBP (mmHg)	Systolic blood pressure (mmHg)	Anthropometry & physical	anthropometry	Gaussian	-0.5035	-0.0007	0.385	0.0481	-0.0003	0	-0.0616	0	0.4594	0.0538	-0.005	-0.0003	0.0082	0	0.0001	0.0006
feat_114	DBP (mmHg)	Diastolic blood pressure (mmHg)	Anthropometry & physical	anthropometry	Gaussian	-0.2364	-0.0027	0.4253	-0.2175	0.0003	0	-0.0422	0	0.7533	0.0471	-0.0118	0.0002	0.0435	0	0	-0.0008
feat_115	Heart rate (bpm)	Heart rate (bpm)	Anthropometry & physical	anthropometry	Gaussian	0.0797	0.0017	-0.0266	-0.1801	-0.0002	0	-0.0612	-0.0001	0.1855	0.1187	0.0157	0.0001	-0.0736	0	0	-0.0018
feat_116	Grip strength, right hand (kg)	Grip strength, best attempt right hand (kg)	Anthropometry & physical	anthropometry	Gaussian	0.5851	-0.0028	0.6569	0.2798	0.0003	0.0001	0.1003	0	0.0018	-0.0062	0.0194	0.0002	0.0192	0.0002	0	-0.0021
feat_117	Grip strength, left hand (kg)	Grip strength, best attempt left hand (kg)	Anthropometry & physical	anthropometry	Gaussian	0.5753	0.0026	0.6685	0.2763	0	0	0.0919	0	0.0194	-0.0055	0.0312	0.0002	0.0202	-0.0001	0	-0.0008
feat_118	Chair-stand test (seconds)	Chair-stand test: time without hand support (s)	Anthropometry & physical	anthropometry	Gaussian	-0.5246	0.0045	-0.0547	0.0788	-0.0003	0	-0.1059	-0.0001	-0.0524	0.0326	0.0159	0.0001	-0.0828	0	0	-0.0016

## Sheet: Top15_per_factor
factor	direction	rank	feature_id	pretty_name_EN	description_EN	modality	loading
Factor01	positive	1	feat_096	Currently sexually active: Yes	Currently sexually active (category: Yes)	Social	2.1229
Factor01	positive	2	feat_083	Disability: absent	Disability status: absent	Social	2.028
Factor01	positive	3	feat_092	No biological/adopted children: No	Has no biological or adopted children (category: 0 / No)	Social	1.1314
Factor01	positive	4	feat_086	Marital status: married/cohabiting	Marital status: married or cohabiting (category: married/cohabiting)	Social	1.0998
Factor01	positive	5	feat_091	Household income >1M RUB/year: No	Household annual income: <=1 million RUB (category: 0 / No)	Social	0.9641
Factor01	positive	6	feat_009	Ideal retirement age	Self-reported ideal retirement age (years)	Subjective age gaps	0.8318
Factor01	positive	7	feat_007	Expected lifespan (years)	Self-reported expected age at death (years)	Subjective age gaps	0.7477
Factor01	positive	8	feat_098	Attention/concentration (questionnaire item)	Symbol Digit Modalities Test (SDMT) raw score	Cognitive tests	0.6764
Factor01	positive	9	feat_002	Age-equivalent interests (age gap)	Self-reported age of one's interests (age gap to chronological age)	Subjective age gaps	0.6524
Factor01	positive	10	feat_041	DHEA-S	DHEA-S	Laboratory biomarkers	0.6073
Factor01	positive	11	feat_104	Current tobacco use (cigarettes/cigars/snuff/hookah/pipe)	Current tobacco use of any form (cigarettes / cigars / snuff / hookah / pipe) (category: cigarettes / cigars / snuff / hookah / pipe)	Behavioral risk (binary)	0.6059
Factor01	positive	12	feat_116	Grip strength, right hand (kg)	Grip strength, best attempt right hand (kg)	Anthropometry & physical	0.5851
Factor01	positive	13	feat_006	Desired age	Desired current age (age gap to chronological age)	Subjective age gaps	0.5786
Factor01	positive	14	feat_117	Grip strength, left hand (kg)	Grip strength, best attempt left hand (kg)	Anthropometry & physical	0.5753
Factor01	positive	15	feat_052	IGF-1	Insulin-like growth factor 1 (IGF-1)	Laboratory biomarkers	0.5195
Factor01	negative	1	feat_090	Not currently employed: Yes	Currently employed (yes/no) (category: 1 / Yes)	Social	-1.8224
Factor01	negative	2	feat_103	Semi-tandem stand >= 10 seconds	Semi-tandem stand: held 10 seconds or longer	Behavioral risk (binary)	-1.5432
Factor01	negative	3	feat_097	Currently sexually active: No	Currently sexually active (category: No)	Social	-1.2102
Factor01	negative	4	feat_087	Marital status: single	Marital status: married or cohabiting (category: single)	Social	-1.1179
Factor01	negative	5	feat_085	Disability: present	Disability status: present	Social	-0.9228
Factor01	negative	6	feat_008	% of expected life lived	Self-reported percentage of expected lifetime already lived (%)	Subjective age gaps	-0.822
Factor01	negative	7	feat_099	TMT-A time	Trail-Making Test Part A (time in seconds)	Cognitive tests	-0.7169
Factor01	negative	8	feat_084	Living with family: Yes	Currently living with family/partner (yes/no) (category: 1 / Yes)	Social	-0.6558
Factor01	negative	9	feat_100	TMT-B time	Trail-Making Test Part B (time in seconds)	Cognitive tests	-0.5448
Factor01	negative	10	feat_118	Chair-stand test (seconds)	Chair-stand test: time without hand support (s)	Anthropometry & physical	-0.5246
Factor01	negative	11	feat_053	Cystatin C	Cystatin C	Laboratory biomarkers	-0.5077
Factor01	negative	12	feat_113	SBP (mmHg)	Systolic blood pressure (mmHg)	Anthropometry & physical	-0.5035
Factor01	negative	13	feat_061	ESR	Erythrocyte sedimentation rate (ESR)	Laboratory biomarkers	-0.4957
Factor01	negative	14	feat_110	Waist circumference (cm)	Waist circumference (cm)	Anthropometry & physical	-0.4947
Factor01	negative	15	feat_109	BMI (kg/m^2)	Body Mass Index (kg/m^2)	Anthropometry & physical	-0.4625
Factor02	positive	1	feat_080	Severity of sleep problem	Severity of current sleep problems (Likert scale)	Sleep	0.7708
Factor02	positive	2	feat_081	Impact of sleep problems on daily activity (degree)	Perceived degree to which sleep problems interfere with daily functioning	Sleep	0.7623
Factor02	positive	3	feat_082	Frequency of sleep problems	PHQ-style item (2-week recall): frequency of sleep problems	Sleep	0.6919
Factor02	positive	4	feat_076	Sleep-onset difficulty (presence)	Presence of sleep-onset difficulty (yes/no)	Sleep	0.5923
Factor02	positive	5	feat_015	Depressed mood (questionnaire item)	PHQ-style item (2-week recall): felt down or hopeless	Cognitive-emotional	0.5513
Factor02	positive	6	feat_077	Sleep fragmentation (presence)	Presence of sleep-fragmentation (yes/no)	Sleep	0.5498
Factor02	positive	7	feat_017	Fatigue (questionnaire item)	PHQ-style item (2-week recall): lack of energy / fatigue	Cognitive-emotional	0.5493
Factor02	positive	8	feat_011	Sadness (questionnaire item)	PHQ-style item: felt low/sad in the past weeks	Health self-assessment	0.5429
Factor02	positive	9	feat_021	Vigor/alertness (questionnaire item)	HADS-style item: feeling of vigor/alertness (reverse-scored)	Cognitive-emotional	0.5146
Factor02	positive	10	feat_018	Relaxation (questionnaire item)	HADS-style item: ability to sit down and relax easily (reverse-scored)	Cognitive-emotional	0.5047
Factor02	positive	11	feat_016	Attention/concentration (questionnaire item)	PHQ-style item (2-week recall): concentration difficulty during reading/watching TV	Cognitive-emotional	0.4687
Factor02	positive	12	feat_003	Self-rated physical age (age gap)	Self-reported age matching one's physical condition (age gap to chronological age)	Subjective age gaps	0.4352
Factor02	positive	13	feat_078	Early-morning awakening (presence)	Presence of early-morning awakening (yes/no)	Sleep	0.4326
Factor02	positive	14	feat_019	Panic/anxiety (questionnaire item)	HADS-style item: sudden feeling of panic	Cognitive-emotional	0.3982
Factor02	positive	15	feat_001	Self-rated activity relative to age	Self-reported age at which one currently acts/performs daily activities (age gap to chronological age)	Subjective age gaps	0.382
Factor02	negative	1	feat_079	Sleep satisfaction (degree)	Current satisfaction with sleep quality	Sleep	-0.7103
Factor02	negative	2	feat_012	Self-rated health (5-point scale)	Self-rated health (5-point Likert scale, 1-5)	Health self-assessment	-0.3706
Factor02	negative	3	feat_005	Self-perceived appearance age (age gap)	Self-perceived appearance age (age gap to chronological age)	Subjective age gaps	-0.333
Factor02	negative	4	feat_010	Self-rated general health	Overall self-rated general health	Health self-assessment	-0.3063
Factor02	negative	5	feat_067	Self-rated diet (5-point scale)	Self-rated overall diet quality (1-5 scale)	Nutrition	-0.1852
Factor02	negative	6	feat_068	Adherence to healthy eating	Self-rated adherence to healthy eating	Nutrition	-0.1491
Factor02	negative	7	feat_096	Currently sexually active: Yes	Currently sexually active (category: Yes)	Social	-0.1139
Factor02	negative	8	feat_013	Self-rated dental health	Self-rated dental health (6-point Likert scale, 0-5)	Health self-assessment	-0.1112
Factor02	negative	9	feat_107	Hours per week of intense physical activity	Past week: hours of vigorous physical activity (intensity causing breathlessness)	Behavioral risk (continuous)	-0.0999
Factor02	negative	10	feat_093	Pet ownership: No	Does not currently own pets (category: 0 / No)	Social	-0.0931
Factor02	negative	11	feat_070	Frequency of vegetables	Daily servings of fresh/canned/frozen/dried vegetables	Nutrition	-0.074
Factor02	negative	12	feat_085	Disability: present	Disability status: present	Social	-0.0734
Factor02	negative	13	feat_088	Higher education (degree/postgrad)	Education: university degree or postgraduate (category: higher degree / postgraduate)	Social	-0.0688
Factor02	negative	14	feat_106	Alcohol: <10 standard doses/week	Alcohol consumption: fewer than 10 standard doses per week (complement of >=10 doses)	Behavioral risk (binary)	-0.0638
Factor02	negative	15	feat_014	Bowel movement frequency (per week)	Bowel movement frequency over the past week (times per week)	Health self-assessment	-0.0569
Factor03	positive	1	feat_110	Waist circumference (cm)	Waist circumference (cm)	Anthropometry & physical	0.7341
Factor03	positive	2	feat_111	Arm circumference (cm)	Arm circumference (cm)	Anthropometry & physical	0.7323
Factor03	positive	3	feat_109	BMI (kg/m^2)	Body Mass Index (kg/m^2)	Anthropometry & physical	0.7132
Factor03	positive	4	feat_117	Grip strength, left hand (kg)	Grip strength, best attempt left hand (kg)	Anthropometry & physical	0.6685
Factor03	positive	5	feat_116	Grip strength, right hand (kg)	Grip strength, best attempt right hand (kg)	Anthropometry & physical	0.6569
Factor03	positive	6	feat_112	Calf circumference (cm)	Calf circumference (cm)	Anthropometry & physical	0.5993
Factor03	positive	7	feat_114	DBP (mmHg)	Diastolic blood pressure (mmHg)	Anthropometry & physical	0.4253
Factor03	positive	8	feat_038	Uric acid	Uric acid	Laboratory biomarkers	0.4211
Factor03	positive	9	feat_113	SBP (mmHg)	Systolic blood pressure (mmHg)	Anthropometry & physical	0.385
Factor03	positive	10	feat_024	Hematocrit	Hematocrit (%)	Laboratory biomarkers	0.3835
Factor03	positive	11	feat_062	Ferritin	Ferritin	Laboratory biomarkers	0.3786
Factor03	positive	12	feat_028	Creatinine	Creatinine	Laboratory biomarkers	0.3229
Factor03	positive	13	feat_063	ALP	Alkaline phosphatase (ALP)	Laboratory biomarkers	0.2997
Factor03	positive	14	feat_043	C-peptide	C-peptide	Laboratory biomarkers	0.2876
Factor03	positive	15	feat_044	Insulin	Insulin	Laboratory biomarkers	0.2485
Factor03	negative	1	feat_042	SHBG	SHBG	Laboratory biomarkers	-0.4482
Factor03	negative	2	feat_040	HDL-C	High-density lipoprotein cholesterol (HDL-C)	Laboratory biomarkers	-0.3773
Factor03	negative	3	feat_092	No biological/adopted children: No	Has no biological or adopted children (category: 0 / No)	Social	-0.1796
Factor03	negative	4	feat_087	Marital status: single	Marital status: married or cohabiting (category: single)	Social	-0.1774
Factor03	negative	5	feat_047	Fructosamine	Fructosamine	Laboratory biomarkers	-0.1692
Factor03	negative	6	feat_023	25(OH) Vitamin D	25-hydroxy vitamin D [25(OH)D]	Laboratory biomarkers	-0.1391
Factor03	negative	7	feat_090	Not currently employed: Yes	Currently employed (yes/no) (category: 1 / Yes)	Social	-0.1326
Factor03	negative	8	feat_052	IGF-1	Insulin-like growth factor 1 (IGF-1)	Laboratory biomarkers	-0.1179
Factor03	negative	9	feat_097	Currently sexually active: No	Currently sexually active (category: No)	Social	-0.116
Factor03	negative	10	feat_067	Self-rated diet (5-point scale)	Self-rated overall diet quality (1-5 scale)	Nutrition	-0.1115
Factor03	negative	11	feat_018	Relaxation (questionnaire item)	HADS-style item: ability to sit down and relax easily (reverse-scored)	Cognitive-emotional	-0.0937
Factor03	negative	12	feat_009	Ideal retirement age	Self-reported ideal retirement age (years)	Subjective age gaps	-0.0894
Factor03	negative	13	feat_015	Depressed mood (questionnaire item)	PHQ-style item (2-week recall): felt down or hopeless	Cognitive-emotional	-0.0876
Factor03	negative	14	feat_019	Panic/anxiety (questionnaire item)	HADS-style item: sudden feeling of panic	Cognitive-emotional	-0.0864
Factor03	negative	15	feat_017	Fatigue (questionnaire item)	PHQ-style item (2-week recall): lack of energy / fatigue	Cognitive-emotional	-0.0839
Factor04	positive	1	feat_090	Not currently employed: Yes	Currently employed (yes/no) (category: 1 / Yes)	Social	0.9161
Factor04	positive	2	feat_103	Semi-tandem stand >= 10 seconds	Semi-tandem stand: held 10 seconds or longer	Behavioral risk (binary)	0.6656
Factor04	positive	3	feat_087	Marital status: single	Marital status: married or cohabiting (category: single)	Social	0.4469
Factor04	positive	4	feat_008	% of expected life lived	Self-reported percentage of expected lifetime already lived (%)	Subjective age gaps	0.3657
Factor04	positive	5	feat_085	Disability: present	Disability status: present	Social	0.3583
Factor04	positive	6	feat_097	Currently sexually active: No	Currently sexually active (category: No)	Social	0.3029
Factor04	positive	7	feat_099	TMT-A time	Trail-Making Test Part A (time in seconds)	Cognitive tests	0.2983
Factor04	positive	8	feat_116	Grip strength, right hand (kg)	Grip strength, best attempt right hand (kg)	Anthropometry & physical	0.2798
Factor04	positive	9	feat_117	Grip strength, left hand (kg)	Grip strength, best attempt left hand (kg)	Anthropometry & physical	0.2763
Factor04	positive	10	feat_084	Living with family: Yes	Currently living with family/partner (yes/no) (category: 1 / Yes)	Social	0.2622
Factor04	positive	11	feat_100	TMT-B time	Trail-Making Test Part B (time in seconds)	Cognitive tests	0.2369
Factor04	positive	12	feat_028	Creatinine	Creatinine	Laboratory biomarkers	0.2268
Factor04	positive	13	feat_047	Fructosamine	Fructosamine	Laboratory biomarkers	0.2167
Factor04	positive	14	feat_042	SHBG	SHBG	Laboratory biomarkers	0.2033
Factor04	positive	15	feat_064	NT-proBNP	NT-proBNP	Laboratory biomarkers	0.1835
Factor04	negative	1	feat_083	Disability: absent	Disability status: absent	Social	-0.927
Factor04	negative	2	feat_096	Currently sexually active: Yes	Currently sexually active (category: Yes)	Social	-0.7171
Factor04	negative	3	feat_091	Household income >1M RUB/year: No	Household annual income: <=1 million RUB (category: 0 / No)	Social	-0.5491
Factor04	negative	4	feat_086	Marital status: married/cohabiting	Marital status: married or cohabiting (category: married/cohabiting)	Social	-0.4469
Factor04	negative	5	feat_109	BMI (kg/m^2)	Body Mass Index (kg/m^2)	Anthropometry & physical	-0.3939
Factor04	negative	6	feat_112	Calf circumference (cm)	Calf circumference (cm)	Anthropometry & physical	-0.3648
Factor04	negative	7	feat_093	Pet ownership: No	Does not currently own pets (category: 0 / No)	Social	-0.3352
Factor04	negative	8	feat_009	Ideal retirement age	Self-reported ideal retirement age (years)	Subjective age gaps	-0.3322
Factor04	negative	9	feat_111	Arm circumference (cm)	Arm circumference (cm)	Anthropometry & physical	-0.3282
Factor04	negative	10	feat_007	Expected lifespan (years)	Self-reported expected age at death (years)	Subjective age gaps	-0.3267
Factor04	negative	11	feat_057	Zonulin	Plasma zonulin	Laboratory biomarkers	-0.2896
Factor04	negative	12	feat_098	Attention/concentration (questionnaire item)	Symbol Digit Modalities Test (SDMT) raw score	Cognitive tests	-0.2853
Factor04	negative	13	feat_031	hs-CRP	High-sensitivity C-reactive protein (hs-CRP)	Laboratory biomarkers	-0.2301
Factor04	negative	14	feat_034	Platelets	Platelets	Laboratory biomarkers	-0.2195
Factor04	negative	15	feat_114	DBP (mmHg)	Diastolic blood pressure (mmHg)	Anthropometry & physical	-0.2175
Factor05	positive	1	feat_086	Marital status: married/cohabiting	Marital status: married or cohabiting (category: married/cohabiting)	Social	2.539
Factor05	positive	2	feat_096	Currently sexually active: Yes	Currently sexually active (category: Yes)	Social	1.2732
Factor05	positive	3	feat_091	Household income >1M RUB/year: No	Household annual income: <=1 million RUB (category: 0 / No)	Social	0.3887
Factor05	positive	4	feat_093	Pet ownership: No	Does not currently own pets (category: 0 / No)	Social	0.3401
Factor05	positive	5	feat_088	Higher education (degree/postgrad)	Education: university degree or postgraduate (category: higher degree / postgraduate)	Social	0.2443
Factor05	positive	6	feat_008	% of expected life lived	Self-reported percentage of expected lifetime already lived (%)	Subjective age gaps	0.238
Factor05	positive	7	feat_083	Disability: absent	Disability status: absent	Social	0.226
Factor05	positive	8	feat_023	25(OH) Vitamin D	25-hydroxy vitamin D [25(OH)D]	Laboratory biomarkers	0.225
Factor05	positive	9	feat_035	Total cholesterol	Total cholesterol	Laboratory biomarkers	0.1217
Factor05	positive	10	feat_042	SHBG	SHBG	Laboratory biomarkers	0.1211
Factor05	positive	11	feat_018	Relaxation (questionnaire item)	HADS-style item: ability to sit down and relax easily (reverse-scored)	Cognitive-emotional	0.1124
Factor05	positive	12	feat_040	HDL-C	High-density lipoprotein cholesterol (HDL-C)	Laboratory biomarkers	0.1108
Factor05	positive	13	feat_065	IL-6	Interleukin 6 (IL-6)	Laboratory biomarkers	0.1056
Factor05	positive	14	feat_058	MMP-9	MMP9	Laboratory biomarkers	0.0981
Factor05	positive	15	feat_045	HbA1c	Glycated hemoglobin (HbA1c, %)	Laboratory biomarkers	0.0856
Factor05	negative	1	feat_087	Marital status: single	Marital status: married or cohabiting (category: single)	Social	-2.5261
Factor05	negative	2	feat_092	No biological/adopted children: No	Has no biological or adopted children (category: 0 / No)	Social	-1.0727
Factor05	negative	3	feat_097	Currently sexually active: No	Currently sexually active (category: No)	Social	-0.9511
Factor05	negative	4	feat_084	Living with family: Yes	Currently living with family/partner (yes/no) (category: 1 / Yes)	Social	-0.9133
Factor05	negative	5	feat_090	Not currently employed: Yes	Currently employed (yes/no) (category: 1 / Yes)	Social	-0.3141
Factor05	negative	6	feat_089	Secondary education	Education: secondary (high-school) (category: secondary)	Social	-0.223
Factor05	negative	7	feat_007	Expected lifespan (years)	Self-reported expected age at death (years)	Subjective age gaps	-0.2204
Factor05	negative	8	feat_009	Ideal retirement age	Self-reported ideal retirement age (years)	Subjective age gaps	-0.125
Factor05	negative	9	feat_046	Homocysteine	Homocysteine	Laboratory biomarkers	-0.1183
Factor05	negative	10	feat_041	DHEA-S	DHEA-S	Laboratory biomarkers	-0.111
Factor05	negative	11	feat_085	Disability: present	Disability status: present	Social	-0.1004
Factor05	negative	12	feat_001	Self-rated activity relative to age	Self-reported age at which one currently acts/performs daily activities (age gap to chronological age)	Subjective age gaps	-0.0987
Factor05	negative	13	feat_052	IGF-1	Insulin-like growth factor 1 (IGF-1)	Laboratory biomarkers	-0.0977
Factor05	negative	14	feat_069	Frequency of fast food / fried food	Frequency of fast food / fried food / high-fat/salt/sugar snacks (times/day)	Nutrition	-0.0874
Factor05	negative	15	feat_071	Frequency of chips/snacks	Frequency of chips or crackers (times/day)	Nutrition	-0.0873
Factor06	positive	1	feat_015	Depressed mood (questionnaire item)	PHQ-style item (2-week recall): felt down or hopeless	Cognitive-emotional	0.5338
Factor06	positive	2	feat_011	Sadness (questionnaire item)	PHQ-style item: felt low/sad in the past weeks	Health self-assessment	0.5195
Factor06	positive	3	feat_016	Attention/concentration (questionnaire item)	PHQ-style item (2-week recall): concentration difficulty during reading/watching TV	Cognitive-emotional	0.3755
Factor06	positive	4	feat_017	Fatigue (questionnaire item)	PHQ-style item (2-week recall): lack of energy / fatigue	Cognitive-emotional	0.3696
Factor06	positive	5	feat_021	Vigor/alertness (questionnaire item)	HADS-style item: feeling of vigor/alertness (reverse-scored)	Cognitive-emotional	0.34
Factor06	positive	6	feat_018	Relaxation (questionnaire item)	HADS-style item: ability to sit down and relax easily (reverse-scored)	Cognitive-emotional	0.2849
Factor06	positive	7	feat_019	Panic/anxiety (questionnaire item)	HADS-style item: sudden feeling of panic	Cognitive-emotional	0.2572
Factor06	positive	8	feat_079	Sleep satisfaction (degree)	Current satisfaction with sleep quality	Sleep	0.1986
Factor06	positive	9	feat_020	Laughter (questionnaire item)	HADS-style item: ability to laugh and see humour in events (reverse-scored)	Cognitive-emotional	0.1908
Factor06	positive	10	feat_005	Self-perceived appearance age (age gap)	Self-perceived appearance age (age gap to chronological age)	Subjective age gaps	0.0853
Factor06	positive	11	feat_014	Bowel movement frequency (per week)	Bowel movement frequency over the past week (times per week)	Health self-assessment	0.0236
Factor06	positive	12	feat_013	Self-rated dental health	Self-rated dental health (6-point Likert scale, 0-5)	Health self-assessment	0.0234
Factor06	positive	13	feat_007	Expected lifespan (years)	Self-reported expected age at death (years)	Subjective age gaps	0.0008
Factor06	positive	14	feat_066	Observance of religious fasting	Self-reported observance of religious fasts	Nutrition	0.0005
Factor06	positive	15	feat_093	Pet ownership: No	Does not currently own pets (category: 0 / No)	Social	0.0004
Factor06	negative	1	feat_080	Severity of sleep problem	Severity of current sleep problems (Likert scale)	Sleep	-0.2246
Factor06	negative	2	feat_076	Sleep-onset difficulty (presence)	Presence of sleep-onset difficulty (yes/no)	Sleep	-0.2088
Factor06	negative	3	feat_082	Frequency of sleep problems	PHQ-style item (2-week recall): frequency of sleep problems	Sleep	-0.1974
Factor06	negative	4	feat_077	Sleep fragmentation (presence)	Presence of sleep-fragmentation (yes/no)	Sleep	-0.1909
Factor06	negative	5	feat_012	Self-rated health (5-point scale)	Self-rated health (5-point Likert scale, 1-5)	Health self-assessment	-0.1251
Factor06	negative	6	feat_081	Impact of sleep problems on daily activity (degree)	Perceived degree to which sleep problems interfere with daily functioning	Sleep	-0.1234
Factor06	negative	7	feat_010	Self-rated general health	Overall self-rated general health	Health self-assessment	-0.0762
Factor06	negative	8	feat_078	Early-morning awakening (presence)	Presence of early-morning awakening (yes/no)	Sleep	-0.0685
Factor06	negative	9	feat_006	Desired age	Desired current age (age gap to chronological age)	Subjective age gaps	-0.0674
Factor06	negative	10	feat_003	Self-rated physical age (age gap)	Self-reported age matching one's physical condition (age gap to chronological age)	Subjective age gaps	-0.0359
Factor06	negative	11	feat_002	Age-equivalent interests (age gap)	Self-reported age of one's interests (age gap to chronological age)	Subjective age gaps	-0.0316
Factor06	negative	12	feat_001	Self-rated activity relative to age	Self-reported age at which one currently acts/performs daily activities (age gap to chronological age)	Subjective age gaps	-0.0245
Factor06	negative	13	feat_008	% of expected life lived	Self-reported percentage of expected lifetime already lived (%)	Subjective age gaps	-0.0102
Factor06	negative	14	feat_004	Self-perceived age (age gap)	Felt age: "What age do you feel?" (age gap to chronological age)	Subjective age gaps	-0.0023
Factor06	negative	15	feat_097	Currently sexually active: No	Currently sexually active (category: No)	Social	-0.0011
Factor07	positive	1	feat_005	Self-perceived appearance age (age gap)	Self-perceived appearance age (age gap to chronological age)	Subjective age gaps	0.5168
Factor07	positive	2	feat_080	Severity of sleep problem	Severity of current sleep problems (Likert scale)	Sleep	0.2505
Factor07	positive	3	feat_082	Frequency of sleep problems	PHQ-style item (2-week recall): frequency of sleep problems	Sleep	0.1855
Factor07	positive	4	feat_081	Impact of sleep problems on daily activity (degree)	Perceived degree to which sleep problems interfere with daily functioning	Sleep	0.1801
Factor07	positive	5	feat_076	Sleep-onset difficulty (presence)	Presence of sleep-onset difficulty (yes/no)	Sleep	0.1773
Factor07	positive	6	feat_077	Sleep fragmentation (presence)	Presence of sleep-fragmentation (yes/no)	Sleep	0.1634
Factor07	positive	7	feat_012	Self-rated health (5-point scale)	Self-rated health (5-point Likert scale, 1-5)	Health self-assessment	0.1295
Factor07	positive	8	feat_078	Early-morning awakening (presence)	Presence of early-morning awakening (yes/no)	Sleep	0.1204
Factor07	positive	9	feat_007	Expected lifespan (years)	Self-reported expected age at death (years)	Subjective age gaps	0.1008
Factor07	positive	10	feat_116	Grip strength, right hand (kg)	Grip strength, best attempt right hand (kg)	Anthropometry & physical	0.1003
Factor07	positive	11	feat_010	Self-rated general health	Overall self-rated general health	Health self-assessment	0.1002
Factor07	positive	12	feat_117	Grip strength, left hand (kg)	Grip strength, best attempt left hand (kg)	Anthropometry & physical	0.0919
Factor07	positive	13	feat_013	Self-rated dental health	Self-rated dental health (6-point Likert scale, 0-5)	Health self-assessment	0.0813
Factor07	positive	14	feat_107	Hours per week of intense physical activity	Past week: hours of vigorous physical activity (intensity causing breathlessness)	Behavioral risk (continuous)	0.0797
Factor07	positive	15	feat_011	Sadness (questionnaire item)	PHQ-style item: felt low/sad in the past weeks	Health self-assessment	0.0654
Factor07	negative	1	feat_003	Self-rated physical age (age gap)	Self-reported age matching one's physical condition (age gap to chronological age)	Subjective age gaps	-0.6094
Factor07	negative	2	feat_004	Self-perceived age (age gap)	Felt age: "What age do you feel?" (age gap to chronological age)	Subjective age gaps	-0.5574
Factor07	negative	3	feat_001	Self-rated activity relative to age	Self-reported age at which one currently acts/performs daily activities (age gap to chronological age)	Subjective age gaps	-0.5403
Factor07	negative	4	feat_002	Age-equivalent interests (age gap)	Self-reported age of one's interests (age gap to chronological age)	Subjective age gaps	-0.4176
Factor07	negative	5	feat_006	Desired age	Desired current age (age gap to chronological age)	Subjective age gaps	-0.2265
Factor07	negative	6	feat_079	Sleep satisfaction (degree)	Current satisfaction with sleep quality	Sleep	-0.1981
Factor07	negative	7	feat_109	BMI (kg/m^2)	Body Mass Index (kg/m^2)	Anthropometry & physical	-0.1357
Factor07	negative	8	feat_008	% of expected life lived	Self-reported percentage of expected lifetime already lived (%)	Subjective age gaps	-0.1142
Factor07	negative	9	feat_118	Chair-stand test (seconds)	Chair-stand test: time without hand support (s)	Anthropometry & physical	-0.1059
Factor07	negative	10	feat_110	Waist circumference (cm)	Waist circumference (cm)	Anthropometry & physical	-0.0827
Factor07	negative	11	feat_112	Calf circumference (cm)	Calf circumference (cm)	Anthropometry & physical	-0.0736
Factor07	negative	12	feat_108	Hours per day spent sitting	Hours per day spent sitting	Behavioral risk (continuous)	-0.0636
Factor07	negative	13	feat_113	SBP (mmHg)	Systolic blood pressure (mmHg)	Anthropometry & physical	-0.0616
Factor07	negative	14	feat_115	Heart rate (bpm)	Heart rate (bpm)	Anthropometry & physical	-0.0612
Factor07	negative	15	feat_021	Vigor/alertness (questionnaire item)	HADS-style item: feeling of vigor/alertness (reverse-scored)	Cognitive-emotional	-0.0548
Factor08	positive	1	feat_068	Adherence to healthy eating	Self-rated adherence to healthy eating	Nutrition	0.6775
Factor08	positive	2	feat_067	Self-rated diet (5-point scale)	Self-rated overall diet quality (1-5 scale)	Nutrition	0.5972
Factor08	positive	3	feat_070	Frequency of vegetables	Daily servings of fresh/canned/frozen/dried vegetables	Nutrition	0.266
Factor08	positive	4	feat_010	Self-rated general health	Overall self-rated general health	Health self-assessment	0.2606
Factor08	positive	5	feat_012	Self-rated health (5-point scale)	Self-rated health (5-point Likert scale, 1-5)	Health self-assessment	0.2428
Factor08	positive	6	feat_013	Self-rated dental health	Self-rated dental health (6-point Likert scale, 0-5)	Health self-assessment	0.1855
Factor08	positive	7	feat_014	Bowel movement frequency (per week)	Bowel movement frequency over the past week (times per week)	Health self-assessment	0.1345
Factor08	positive	8	feat_074	Frequency of dairy consumption	Frequency of dairy consumption (milk, plain yogurt, low-fat cheese) (times/day)	Nutrition	0.1284
Factor08	positive	9	feat_075	Frequency of meat/fish/legumes	Frequency of meat/fish/legumes (times/day)	Nutrition	0.1166
Factor08	positive	10	feat_107	Hours per week of intense physical activity	Past week: hours of vigorous physical activity (intensity causing breathlessness)	Behavioral risk (continuous)	0.1166
Factor08	positive	11	feat_066	Observance of religious fasting	Self-reported observance of religious fasts	Nutrition	0.0972
Factor08	positive	12	feat_080	Severity of sleep problem	Severity of current sleep problems (Likert scale)	Sleep	0.0766
Factor08	positive	13	feat_082	Frequency of sleep problems	PHQ-style item (2-week recall): frequency of sleep problems	Sleep	0.0655
Factor08	positive	14	feat_015	Depressed mood (questionnaire item)	PHQ-style item (2-week recall): felt down or hopeless	Cognitive-emotional	0.0553
Factor08	positive	15	feat_081	Impact of sleep problems on daily activity (degree)	Perceived degree to which sleep problems interfere with daily functioning	Sleep	0.0425
Factor08	negative	1	feat_069	Frequency of fast food / fried food	Frequency of fast food / fried food / high-fat/salt/sugar snacks (times/day)	Nutrition	-0.3254
Factor08	negative	2	feat_101	Daily 10-min walks: present	Past week: walked or cycled at least 10 min daily (absence = yes/no complement) (category: 0 / No)	Behavioral risk (binary)	-0.3192
Factor08	negative	3	feat_072	Frequency of sweets/desserts	Frequency of sweet/high-fat desserts such as chocolate and ice cream (times/day)	Nutrition	-0.2271
Factor08	negative	4	feat_073	Frequency of margarine/butter consumption	Amount of margarine, butter, or lard added to foods (qualitative scale)	Nutrition	-0.1881
Factor08	negative	5	feat_104	Current tobacco use (cigarettes/cigars/snuff/hookah/pipe)	Current tobacco use of any form (cigarettes / cigars / snuff / hookah / pipe) (category: cigarettes / cigars / snuff / hookah / pipe)	Behavioral risk (binary)	-0.1599
Factor08	negative	6	feat_108	Hours per day spent sitting	Hours per day spent sitting	Behavioral risk (continuous)	-0.1138
Factor08	negative	7	feat_071	Frequency of chips/snacks	Frequency of chips or crackers (times/day)	Nutrition	-0.0954
Factor08	negative	8	feat_078	Early-morning awakening (presence)	Presence of early-morning awakening (yes/no)	Sleep	-0.0443
Factor08	negative	9	feat_018	Relaxation (questionnaire item)	HADS-style item: ability to sit down and relax easily (reverse-scored)	Cognitive-emotional	-0.0384
Factor08	negative	10	feat_105	Alcohol: >=10 standard doses/week	Alcohol consumption per week: >=10 standard doses (100 ml wine / 60 ml fortified wine / 375 ml beer 3-5% / 30 ml spirits 40%)	Behavioral risk (binary)	-0.0336
Factor08	negative	11	feat_017	Fatigue (questionnaire item)	PHQ-style item (2-week recall): lack of energy / fatigue	Cognitive-emotional	-0.0285
Factor08	negative	12	feat_020	Laughter (questionnaire item)	HADS-style item: ability to laugh and see humour in events (reverse-scored)	Cognitive-emotional	-0.0186
Factor08	negative	13	feat_021	Vigor/alertness (questionnaire item)	HADS-style item: feeling of vigor/alertness (reverse-scored)	Cognitive-emotional	-0.0186
Factor08	negative	14	feat_094	No hobbies or interests: Yes	Has hobbies or leisure interests (category: 1 / Yes)	Social	-0.0151
Factor08	negative	15	feat_093	Pet ownership: No	Does not currently own pets (category: 0 / No)	Social	-0.0111
Factor09	positive	1	feat_114	DBP (mmHg)	Diastolic blood pressure (mmHg)	Anthropometry & physical	0.7533
Factor09	positive	2	feat_113	SBP (mmHg)	Systolic blood pressure (mmHg)	Anthropometry & physical	0.4594
Factor09	positive	3	feat_115	Heart rate (bpm)	Heart rate (bpm)	Anthropometry & physical	0.1855
Factor09	positive	4	feat_036	Basophils	Basophils (absolute count)	Laboratory biomarkers	0.0536
Factor09	positive	5	feat_035	Total cholesterol	Total cholesterol	Laboratory biomarkers	0.0532
Factor09	positive	6	feat_022	Albumin	Albumin (g/L)	Laboratory biomarkers	0.0511
Factor09	positive	7	feat_040	HDL-C	High-density lipoprotein cholesterol (HDL-C)	Laboratory biomarkers	0.0443
Factor09	positive	8	feat_024	Hematocrit	Hematocrit (%)	Laboratory biomarkers	0.0411
Factor09	positive	9	feat_077	Sleep fragmentation (presence)	Presence of sleep-fragmentation (yes/no)	Sleep	0.038
Factor09	positive	10	feat_047	Fructosamine	Fructosamine	Laboratory biomarkers	0.0364
Factor09	positive	11	feat_055	Beclin-1	Beclin-1	Laboratory biomarkers	0.0352
Factor09	positive	12	feat_034	Platelets	Platelets	Laboratory biomarkers	0.0242
Factor09	positive	13	feat_026	RDW	Red cell distribution width (RDW)	Laboratory biomarkers	0.0226
Factor09	positive	14	feat_117	Grip strength, left hand (kg)	Grip strength, best attempt left hand (kg)	Anthropometry & physical	0.0194
Factor09	positive	15	feat_042	SHBG	SHBG	Laboratory biomarkers	0.0179
Factor09	negative	1	feat_111	Arm circumference (cm)	Arm circumference (cm)	Anthropometry & physical	-0.1902
Factor09	negative	2	feat_109	BMI (kg/m^2)	Body Mass Index (kg/m^2)	Anthropometry & physical	-0.1637
Factor09	negative	3	feat_110	Waist circumference (cm)	Waist circumference (cm)	Anthropometry & physical	-0.1591
Factor09	negative	4	feat_112	Calf circumference (cm)	Calf circumference (cm)	Anthropometry & physical	-0.124
Factor09	negative	5	feat_100	TMT-B time	Trail-Making Test Part B (time in seconds)	Cognitive tests	-0.0604
Factor09	negative	6	feat_118	Chair-stand test (seconds)	Chair-stand test: time without hand support (s)	Anthropometry & physical	-0.0524
Factor09	negative	7	feat_099	TMT-A time	Trail-Making Test Part A (time in seconds)	Cognitive tests	-0.0469
Factor09	negative	8	feat_060	Lymphocytes	Lymphocytes (absolute count)	Laboratory biomarkers	-0.0331
Factor09	negative	9	feat_081	Impact of sleep problems on daily activity (degree)	Perceived degree to which sleep problems interfere with daily functioning	Sleep	-0.0302
Factor09	negative	10	feat_039	Urea	Urea	Laboratory biomarkers	-0.0263
Factor09	negative	11	feat_082	Frequency of sleep problems	PHQ-style item (2-week recall): frequency of sleep problems	Sleep	-0.026
Factor09	negative	12	feat_038	Uric acid	Uric acid	Laboratory biomarkers	-0.0248
Factor09	negative	13	feat_045	HbA1c	Glycated hemoglobin (HbA1c, %)	Laboratory biomarkers	-0.0235
Factor09	negative	14	feat_031	hs-CRP	High-sensitivity C-reactive protein (hs-CRP)	Laboratory biomarkers	-0.0229
Factor09	negative	15	feat_037	Bilirubin	Total bilirubin	Laboratory biomarkers	-0.0224
Factor10	positive	1	feat_030	Neutrophils	Neutrophils (absolute count)	Laboratory biomarkers	0.9663
Factor10	positive	2	feat_029	WBC	White blood cells (WBC)	Laboratory biomarkers	0.9635
Factor10	positive	3	feat_060	Lymphocytes	Lymphocytes (absolute count)	Laboratory biomarkers	0.416
Factor10	positive	4	feat_034	Platelets	Platelets	Laboratory biomarkers	0.254
Factor10	positive	5	feat_031	hs-CRP	High-sensitivity C-reactive protein (hs-CRP)	Laboratory biomarkers	0.2274
Factor10	positive	6	feat_058	MMP-9	MMP9	Laboratory biomarkers	0.1801
Factor10	positive	7	feat_043	C-peptide	C-peptide	Laboratory biomarkers	0.1749
Factor10	positive	8	feat_044	Insulin	Insulin	Laboratory biomarkers	0.1447
Factor10	positive	9	feat_115	Heart rate (bpm)	Heart rate (bpm)	Anthropometry & physical	0.1187
Factor10	positive	10	feat_063	ALP	Alkaline phosphatase (ALP)	Laboratory biomarkers	0.116
Factor10	positive	11	feat_024	Hematocrit	Hematocrit (%)	Laboratory biomarkers	0.1112
Factor10	positive	12	feat_062	Ferritin	Ferritin	Laboratory biomarkers	0.1109
Factor10	positive	13	feat_104	Current tobacco use (cigarettes/cigars/snuff/hookah/pipe)	Current tobacco use of any form (cigarettes / cigars / snuff / hookah / pipe) (category: cigarettes / cigars / snuff / hookah / pipe)	Behavioral risk (binary)	0.1074
Factor10	positive	14	feat_038	Uric acid	Uric acid	Laboratory biomarkers	0.1059
Factor10	positive	15	feat_110	Waist circumference (cm)	Waist circumference (cm)	Anthropometry & physical	0.0977
Factor10	negative	1	feat_042	SHBG	SHBG	Laboratory biomarkers	-0.1183
Factor10	negative	2	feat_040	HDL-C	High-density lipoprotein cholesterol (HDL-C)	Laboratory biomarkers	-0.0866
Factor10	negative	3	feat_047	Fructosamine	Fructosamine	Laboratory biomarkers	-0.0678
Factor10	negative	4	feat_032	MCV	MCV	Laboratory biomarkers	-0.0497
Factor10	negative	5	feat_054	NSE	Neuron-specific enolase (NSE)	Laboratory biomarkers	-0.0478
Factor10	negative	6	feat_036	Basophils	Basophils (absolute count)	Laboratory biomarkers	-0.0453
Factor10	negative	7	feat_035	Total cholesterol	Total cholesterol	Laboratory biomarkers	-0.0448
Factor10	negative	8	feat_037	Bilirubin	Total bilirubin	Laboratory biomarkers	-0.038
Factor10	negative	9	feat_106	Alcohol: <10 standard doses/week	Alcohol consumption: fewer than 10 standard doses per week (complement of >=10 doses)	Behavioral risk (binary)	-0.0296
Factor10	negative	10	feat_057	Zonulin	Plasma zonulin	Laboratory biomarkers	-0.0273
Factor10	negative	11	feat_023	25(OH) Vitamin D	25-hydroxy vitamin D [25(OH)D]	Laboratory biomarkers	-0.0266
Factor10	negative	12	feat_077	Sleep fragmentation (presence)	Presence of sleep-fragmentation (yes/no)	Sleep	-0.0207
Factor10	negative	13	feat_018	Relaxation (questionnaire item)	HADS-style item: ability to sit down and relax easily (reverse-scored)	Cognitive-emotional	-0.0168
Factor10	negative	14	feat_016	Attention/concentration (questionnaire item)	PHQ-style item (2-week recall): concentration difficulty during reading/watching TV	Cognitive-emotional	-0.0143
Factor10	negative	15	feat_068	Adherence to healthy eating	Self-rated adherence to healthy eating	Nutrition	-0.0128
Factor11	positive	1	feat_026	RDW	Red cell distribution width (RDW)	Laboratory biomarkers	0.5448
Factor11	positive	2	feat_061	ESR	Erythrocyte sedimentation rate (ESR)	Laboratory biomarkers	0.2883
Factor11	positive	3	feat_042	SHBG	SHBG	Laboratory biomarkers	0.2407
Factor11	positive	4	feat_034	Platelets	Platelets	Laboratory biomarkers	0.2323
Factor11	positive	5	feat_045	HbA1c	Glycated hemoglobin (HbA1c, %)	Laboratory biomarkers	0.2144
Factor11	positive	6	feat_036	Basophils	Basophils (absolute count)	Laboratory biomarkers	0.2021
Factor11	positive	7	feat_064	NT-proBNP	NT-proBNP	Laboratory biomarkers	0.1442
Factor11	positive	8	feat_050	Leptin	Leptin	Laboratory biomarkers	0.1295
Factor11	positive	9	feat_031	hs-CRP	High-sensitivity C-reactive protein (hs-CRP)	Laboratory biomarkers	0.1117
Factor11	positive	10	feat_056	Klotho	Klotho protein	Laboratory biomarkers	0.0875
Factor11	positive	11	feat_027	Glucose	Fasting glucose	Laboratory biomarkers	0.0793
Factor11	positive	12	feat_049	Carboxymethyl-lysine (CML)	Carboxymethyl-lysine (advanced glycation end-product)	Laboratory biomarkers	0.0793
Factor11	positive	13	feat_059	FGF21	FGF-21	Laboratory biomarkers	0.0701
Factor11	positive	14	feat_097	Currently sexually active: No	Currently sexually active (category: No)	Social	0.0617
Factor11	positive	15	feat_094	No hobbies or interests: Yes	Has hobbies or leisure interests (category: 1 / Yes)	Social	0.0539
Factor11	negative	1	feat_024	Hematocrit	Hematocrit (%)	Laboratory biomarkers	-0.6102
Factor11	negative	2	feat_032	MCV	MCV	Laboratory biomarkers	-0.5911
Factor11	negative	3	feat_025	Hemoglobin	Hemoglobin (g/L)	Laboratory biomarkers	-0.5298
Factor11	negative	4	feat_062	Ferritin	Ferritin	Laboratory biomarkers	-0.4172
Factor11	negative	5	feat_022	Albumin	Albumin (g/L)	Laboratory biomarkers	-0.3782
Factor11	negative	6	feat_037	Bilirubin	Total bilirubin	Laboratory biomarkers	-0.3278
Factor11	negative	7	feat_028	Creatinine	Creatinine	Laboratory biomarkers	-0.2405
Factor11	negative	8	feat_041	DHEA-S	DHEA-S	Laboratory biomarkers	-0.2247
Factor11	negative	9	feat_038	Uric acid	Uric acid	Laboratory biomarkers	-0.2217
Factor11	negative	10	feat_054	NSE	Neuron-specific enolase (NSE)	Laboratory biomarkers	-0.2172
Factor11	negative	11	feat_052	IGF-1	Insulin-like growth factor 1 (IGF-1)	Laboratory biomarkers	-0.2048
Factor11	negative	12	feat_023	25(OH) Vitamin D	25-hydroxy vitamin D [25(OH)D]	Laboratory biomarkers	-0.1801
Factor11	negative	13	feat_047	Fructosamine	Fructosamine	Laboratory biomarkers	-0.1391
Factor11	negative	14	feat_046	Homocysteine	Homocysteine	Laboratory biomarkers	-0.1375
Factor11	negative	15	feat_058	MMP-9	MMP9	Laboratory biomarkers	-0.1219
Factor12	positive	1	feat_063	ALP	Alkaline phosphatase (ALP)	Laboratory biomarkers	0.2831
Factor12	positive	2	feat_044	Insulin	Insulin	Laboratory biomarkers	0.2164
Factor12	positive	3	feat_097	Currently sexually active: No	Currently sexually active (category: No)	Social	0.1824
Factor12	positive	4	feat_062	Ferritin	Ferritin	Laboratory biomarkers	0.1272
Factor12	positive	5	feat_056	Klotho	Klotho protein	Laboratory biomarkers	0.1231
Factor12	positive	6	feat_040	HDL-C	High-density lipoprotein cholesterol (HDL-C)	Laboratory biomarkers	0.1108
Factor12	positive	7	feat_032	MCV	MCV	Laboratory biomarkers	0.104
Factor12	positive	8	feat_042	SHBG	SHBG	Laboratory biomarkers	0.0977
Factor12	positive	9	feat_070	Frequency of vegetables	Daily servings of fresh/canned/frozen/dried vegetables	Nutrition	0.0893
Factor12	positive	10	feat_089	Secondary education	Education: secondary (high-school) (category: secondary)	Social	0.0884
Factor12	positive	11	feat_023	25(OH) Vitamin D	25-hydroxy vitamin D [25(OH)D]	Laboratory biomarkers	0.0832
Factor12	positive	12	feat_035	Total cholesterol	Total cholesterol	Laboratory biomarkers	0.0759
Factor12	positive	13	feat_098	Attention/concentration (questionnaire item)	Symbol Digit Modalities Test (SDMT) raw score	Cognitive tests	0.0731
Factor12	positive	14	feat_022	Albumin	Albumin (g/L)	Laboratory biomarkers	0.0652
Factor12	positive	15	feat_085	Disability: present	Disability status: present	Social	0.0633
Factor12	negative	1	feat_028	Creatinine	Creatinine	Laboratory biomarkers	-0.5343
Factor12	negative	2	feat_053	Cystatin C	Cystatin C	Laboratory biomarkers	-0.441
Factor12	negative	3	feat_039	Urea	Urea	Laboratory biomarkers	-0.3804
Factor12	negative	4	feat_046	Homocysteine	Homocysteine	Laboratory biomarkers	-0.3306
Factor12	negative	5	feat_064	NT-proBNP	NT-proBNP	Laboratory biomarkers	-0.326
Factor12	negative	6	feat_038	Uric acid	Uric acid	Laboratory biomarkers	-0.3231
Factor12	negative	7	feat_036	Basophils	Basophils (absolute count)	Laboratory biomarkers	-0.316
Factor12	negative	8	feat_047	Fructosamine	Fructosamine	Laboratory biomarkers	-0.3068
Factor12	negative	9	feat_045	HbA1c	Glycated hemoglobin (HbA1c, %)	Laboratory biomarkers	-0.2519
Factor12	negative	10	feat_027	Glucose	Fasting glucose	Laboratory biomarkers	-0.238
Factor12	negative	11	feat_065	IL-6	Interleukin 6 (IL-6)	Laboratory biomarkers	-0.1693
Factor12	negative	12	feat_026	RDW	Red cell distribution width (RDW)	Laboratory biomarkers	-0.1465
Factor12	negative	13	feat_025	Hemoglobin	Hemoglobin (g/L)	Laboratory biomarkers	-0.1357
Factor12	negative	14	feat_033	TSH	Thyroid-stimulating hormone (TSH)	Laboratory biomarkers	-0.1298
Factor12	negative	15	feat_096	Currently sexually active: Yes	Currently sexually active (category: Yes)	Social	-0.0831
Factor13	positive	1	feat_032	MCV	MCV	Laboratory biomarkers	0.1913
Factor13	positive	2	feat_042	SHBG	SHBG	Laboratory biomarkers	0.149
Factor13	positive	3	feat_040	HDL-C	High-density lipoprotein cholesterol (HDL-C)	Laboratory biomarkers	0.1002
Factor13	positive	4	feat_023	25(OH) Vitamin D	25-hydroxy vitamin D [25(OH)D]	Laboratory biomarkers	0.0929
Factor13	positive	5	feat_025	Hemoglobin	Hemoglobin (g/L)	Laboratory biomarkers	0.0812
Factor13	positive	6	feat_070	Frequency of vegetables	Daily servings of fresh/canned/frozen/dried vegetables	Nutrition	0.0625
Factor13	positive	7	feat_058	MMP-9	MMP9	Laboratory biomarkers	0.0543
Factor13	positive	8	feat_112	Calf circumference (cm)	Calf circumference (cm)	Anthropometry & physical	0.0516
Factor13	positive	9	feat_075	Frequency of meat/fish/legumes	Frequency of meat/fish/legumes (times/day)	Nutrition	0.0493
Factor13	positive	10	feat_114	DBP (mmHg)	Diastolic blood pressure (mmHg)	Anthropometry & physical	0.0435
Factor13	positive	11	feat_056	Klotho	Klotho protein	Laboratory biomarkers	0.0422
Factor13	positive	12	feat_109	BMI (kg/m^2)	Body Mass Index (kg/m^2)	Anthropometry & physical	0.0407
Factor13	positive	13	feat_081	Impact of sleep problems on daily activity (degree)	Perceived degree to which sleep problems interfere with daily functioning	Sleep	0.038
Factor13	positive	14	feat_065	IL-6	Interleukin 6 (IL-6)	Laboratory biomarkers	0.0354
Factor13	positive	15	feat_037	Bilirubin	Total bilirubin	Laboratory biomarkers	0.0344
Factor13	negative	1	feat_044	Insulin	Insulin	Laboratory biomarkers	-0.8061
Factor13	negative	2	feat_043	C-peptide	C-peptide	Laboratory biomarkers	-0.7614
Factor13	negative	3	feat_063	ALP	Alkaline phosphatase (ALP)	Laboratory biomarkers	-0.5836
Factor13	negative	4	feat_027	Glucose	Fasting glucose	Laboratory biomarkers	-0.2815
Factor13	negative	5	feat_046	Homocysteine	Homocysteine	Laboratory biomarkers	-0.222
Factor13	negative	6	feat_038	Uric acid	Uric acid	Laboratory biomarkers	-0.1906
Factor13	negative	7	feat_053	Cystatin C	Cystatin C	Laboratory biomarkers	-0.1799
Factor13	negative	8	feat_028	Creatinine	Creatinine	Laboratory biomarkers	-0.1782
Factor13	negative	9	feat_061	ESR	Erythrocyte sedimentation rate (ESR)	Laboratory biomarkers	-0.1744
Factor13	negative	10	feat_052	IGF-1	Insulin-like growth factor 1 (IGF-1)	Laboratory biomarkers	-0.1676
Factor13	negative	11	feat_036	Basophils	Basophils (absolute count)	Laboratory biomarkers	-0.1467
Factor13	negative	12	feat_039	Urea	Urea	Laboratory biomarkers	-0.1391
Factor13	negative	13	feat_045	HbA1c	Glycated hemoglobin (HbA1c, %)	Laboratory biomarkers	-0.125
Factor13	negative	14	feat_050	Leptin	Leptin	Laboratory biomarkers	-0.118
Factor13	negative	15	feat_022	Albumin	Albumin (g/L)	Laboratory biomarkers	-0.1143
Factor14	positive	1	feat_047	Fructosamine	Fructosamine	Laboratory biomarkers	0.6025
Factor14	positive	2	feat_045	HbA1c	Glycated hemoglobin (HbA1c, %)	Laboratory biomarkers	0.5276
Factor14	positive	3	feat_027	Glucose	Fasting glucose	Laboratory biomarkers	0.5037
Factor14	positive	4	feat_022	Albumin	Albumin (g/L)	Laboratory biomarkers	0.2601
Factor14	positive	5	feat_062	Ferritin	Ferritin	Laboratory biomarkers	0.2069
Factor14	positive	6	feat_040	HDL-C	High-density lipoprotein cholesterol (HDL-C)	Laboratory biomarkers	0.1161
Factor14	positive	7	feat_056	Klotho	Klotho protein	Laboratory biomarkers	0.091
Factor14	positive	8	feat_052	IGF-1	Insulin-like growth factor 1 (IGF-1)	Laboratory biomarkers	0.0762
Factor14	positive	9	feat_098	Attention/concentration (questionnaire item)	Symbol Digit Modalities Test (SDMT) raw score	Cognitive tests	0.0629
Factor14	positive	10	feat_024	Hematocrit	Hematocrit (%)	Laboratory biomarkers	0.0486
Factor14	positive	11	feat_035	Total cholesterol	Total cholesterol	Laboratory biomarkers	0.0319
Factor14	positive	12	feat_014	Bowel movement frequency (per week)	Bowel movement frequency over the past week (times per week)	Health self-assessment	0.0258
Factor14	positive	13	feat_055	Beclin-1	Beclin-1	Laboratory biomarkers	0.0157
Factor14	positive	14	feat_049	Carboxymethyl-lysine (CML)	Carboxymethyl-lysine (advanced glycation end-product)	Laboratory biomarkers	0.0149
Factor14	positive	15	feat_050	Leptin	Leptin	Laboratory biomarkers	0.0123
Factor14	negative	1	feat_046	Homocysteine	Homocysteine	Laboratory biomarkers	-0.2217
Factor14	negative	2	feat_025	Hemoglobin	Hemoglobin (g/L)	Laboratory biomarkers	-0.2023
Factor14	negative	3	feat_065	IL-6	Interleukin 6 (IL-6)	Laboratory biomarkers	-0.1922
Factor14	negative	4	feat_053	Cystatin C	Cystatin C	Laboratory biomarkers	-0.1867
Factor14	negative	5	feat_028	Creatinine	Creatinine	Laboratory biomarkers	-0.1783
Factor14	negative	6	feat_039	Urea	Urea	Laboratory biomarkers	-0.1707
Factor14	negative	7	feat_063	ALP	Alkaline phosphatase (ALP)	Laboratory biomarkers	-0.1462
Factor14	negative	8	feat_064	NT-proBNP	NT-proBNP	Laboratory biomarkers	-0.1219
Factor14	negative	9	feat_026	RDW	Red cell distribution width (RDW)	Laboratory biomarkers	-0.1128
Factor14	negative	10	feat_058	MMP-9	MMP9	Laboratory biomarkers	-0.1051
Factor14	negative	11	feat_031	hs-CRP	High-sensitivity C-reactive protein (hs-CRP)	Laboratory biomarkers	-0.1011
Factor14	negative	12	feat_038	Uric acid	Uric acid	Laboratory biomarkers	-0.0821
Factor14	negative	13	feat_034	Platelets	Platelets	Laboratory biomarkers	-0.082
Factor14	negative	14	feat_061	ESR	Erythrocyte sedimentation rate (ESR)	Laboratory biomarkers	-0.0795
Factor14	negative	15	feat_043	C-peptide	C-peptide	Laboratory biomarkers	-0.0649
Factor15	positive	1	feat_026	RDW	Red cell distribution width (RDW)	Laboratory biomarkers	0.4536
Factor15	positive	2	feat_022	Albumin	Albumin (g/L)	Laboratory biomarkers	0.3187
Factor15	positive	3	feat_054	NSE	Neuron-specific enolase (NSE)	Laboratory biomarkers	0.27
Factor15	positive	4	feat_025	Hemoglobin	Hemoglobin (g/L)	Laboratory biomarkers	0.2543
Factor15	positive	5	feat_065	IL-6	Interleukin 6 (IL-6)	Laboratory biomarkers	0.1663
Factor15	positive	6	feat_037	Bilirubin	Total bilirubin	Laboratory biomarkers	0.1395
Factor15	positive	7	feat_041	DHEA-S	DHEA-S	Laboratory biomarkers	0.136
Factor15	positive	8	feat_024	Hematocrit	Hematocrit (%)	Laboratory biomarkers	0.1322
Factor15	positive	9	feat_023	25(OH) Vitamin D	25-hydroxy vitamin D [25(OH)D]	Laboratory biomarkers	0.1306
Factor15	positive	10	feat_035	Total cholesterol	Total cholesterol	Laboratory biomarkers	0.1306
Factor15	positive	11	feat_057	Zonulin	Plasma zonulin	Laboratory biomarkers	0.1183
Factor15	positive	12	feat_052	IGF-1	Insulin-like growth factor 1 (IGF-1)	Laboratory biomarkers	0.0902
Factor15	positive	13	feat_034	Platelets	Platelets	Laboratory biomarkers	0.0766
Factor15	positive	14	feat_047	Fructosamine	Fructosamine	Laboratory biomarkers	0.0714
Factor15	positive	15	feat_046	Homocysteine	Homocysteine	Laboratory biomarkers	0.0679
Factor15	negative	1	feat_032	MCV	MCV	Laboratory biomarkers	-0.3026
Factor15	negative	2	feat_036	Basophils	Basophils (absolute count)	Laboratory biomarkers	-0.2252
Factor15	negative	3	feat_062	Ferritin	Ferritin	Laboratory biomarkers	-0.2055
Factor15	negative	4	feat_064	NT-proBNP	NT-proBNP	Laboratory biomarkers	-0.1755
Factor15	negative	5	feat_042	SHBG	SHBG	Laboratory biomarkers	-0.149
Factor15	negative	6	feat_056	Klotho	Klotho protein	Laboratory biomarkers	-0.1102
Factor15	negative	7	feat_027	Glucose	Fasting glucose	Laboratory biomarkers	-0.1065
Factor15	negative	8	feat_061	ESR	Erythrocyte sedimentation rate (ESR)	Laboratory biomarkers	-0.1048
Factor15	negative	9	feat_053	Cystatin C	Cystatin C	Laboratory biomarkers	-0.0826
Factor15	negative	10	feat_050	Leptin	Leptin	Laboratory biomarkers	-0.0715
Factor15	negative	11	feat_049	Carboxymethyl-lysine (CML)	Carboxymethyl-lysine (advanced glycation end-product)	Laboratory biomarkers	-0.0599
Factor15	negative	12	feat_033	TSH	Thyroid-stimulating hormone (TSH)	Laboratory biomarkers	-0.053
Factor15	negative	13	feat_039	Urea	Urea	Laboratory biomarkers	-0.0402
Factor15	negative	14	feat_043	C-peptide	C-peptide	Laboratory biomarkers	-0.0372
Factor15	negative	15	feat_059	FGF21	FGF-21	Laboratory biomarkers	-0.0372
Factor16	positive	1	feat_060	Lymphocytes	Lymphocytes (absolute count)	Laboratory biomarkers	0.828
Factor16	positive	2	feat_029	WBC	White blood cells (WBC)	Laboratory biomarkers	0.1773
Factor16	positive	3	feat_035	Total cholesterol	Total cholesterol	Laboratory biomarkers	0.1549
Factor16	positive	4	feat_050	Leptin	Leptin	Laboratory biomarkers	0.1066
Factor16	positive	5	feat_045	HbA1c	Glycated hemoglobin (HbA1c, %)	Laboratory biomarkers	0.1014
Factor16	positive	6	feat_034	Platelets	Platelets	Laboratory biomarkers	0.0965
Factor16	positive	7	feat_062	Ferritin	Ferritin	Laboratory biomarkers	0.095
Factor16	positive	8	feat_038	Uric acid	Uric acid	Laboratory biomarkers	0.0902
Factor16	positive	9	feat_063	ALP	Alkaline phosphatase (ALP)	Laboratory biomarkers	0.0901
Factor16	positive	10	feat_024	Hematocrit	Hematocrit (%)	Laboratory biomarkers	0.064
Factor16	positive	11	feat_033	TSH	Thyroid-stimulating hormone (TSH)	Laboratory biomarkers	0.0638
Factor16	positive	12	feat_039	Urea	Urea	Laboratory biomarkers	0.0629
Factor16	positive	13	feat_036	Basophils	Basophils (absolute count)	Laboratory biomarkers	0.0568
Factor16	positive	14	feat_055	Beclin-1	Beclin-1	Laboratory biomarkers	0.0417
Factor16	positive	15	feat_047	Fructosamine	Fructosamine	Laboratory biomarkers	0.034
Factor16	negative	1	feat_030	Neutrophils	Neutrophils (absolute count)	Laboratory biomarkers	-0.204
Factor16	negative	2	feat_058	MMP-9	MMP9	Laboratory biomarkers	-0.1027
Factor16	negative	3	feat_041	DHEA-S	DHEA-S	Laboratory biomarkers	-0.0741
Factor16	negative	4	feat_026	RDW	Red cell distribution width (RDW)	Laboratory biomarkers	-0.0716
Factor16	negative	5	feat_052	IGF-1	Insulin-like growth factor 1 (IGF-1)	Laboratory biomarkers	-0.0649
Factor16	negative	6	feat_057	Zonulin	Plasma zonulin	Laboratory biomarkers	-0.0587
Factor16	negative	7	feat_025	Hemoglobin	Hemoglobin (g/L)	Laboratory biomarkers	-0.0489
Factor16	negative	8	feat_040	HDL-C	High-density lipoprotein cholesterol (HDL-C)	Laboratory biomarkers	-0.0458
Factor16	negative	9	feat_031	hs-CRP	High-sensitivity C-reactive protein (hs-CRP)	Laboratory biomarkers	-0.0422
Factor16	negative	10	feat_037	Bilirubin	Total bilirubin	Laboratory biomarkers	-0.0383
Factor16	negative	11	feat_065	IL-6	Interleukin 6 (IL-6)	Laboratory biomarkers	-0.037
Factor16	negative	12	feat_064	NT-proBNP	NT-proBNP	Laboratory biomarkers	-0.0334
Factor16	negative	13	feat_046	Homocysteine	Homocysteine	Laboratory biomarkers	-0.033
Factor16	negative	14	feat_043	C-peptide	C-peptide	Laboratory biomarkers	-0.0156
Factor16	negative	15	feat_027	Glucose	Fasting glucose	Laboratory biomarkers	-0.0118

## Sheet: Factor_summary
factor	theme	mean_EV_per_view_pct	max_EV_single_view_pct	n_views_contrib_over_5pct	Subj.Age	HealthSelf	CognEmot	Lab	Nutr	Sleep	Social	CognTest	RiskBern	RiskGauss	Physical
Factor01	Dominant age-metabolic axis. In raw (non-residualized) factor scores, Factor 1 captures an integrated gradient of age-related change (r = -0.89 with chronological age, Cohen's d = 0.84 by sex). Strongly loaded on glucose / lipid metabolism, grip strength, self-rated health and subjective age. This demographic-dominant component is removed by residualization prior to clustering (see Methods Sectio…	15.98	41.38	8	32.72	12.85	0.87	6.71	0.73	10.41	26.97	41.38	21.18	4.3	17.68
Factor02	Psychological-cognitive axis 1: perceived stress, attention, information-processing speed.	8.87	46.59	4	7.78	13.19	25.14	0	1.59	46.59	0.34	0.05	0.27	2.6	0.02
Factor03	Psychological-cognitive axis 2: psychomotor coordination and executive items (partially overlapping with Factor 2).	3.7	32.22	1	0.32	0.63	1.11	4.09	0.52	0.08	0.8	0.05	0	0.88	32.22
Factor04	Physical functioning: activity intensity, muscle strength, balance.	3.05	9.77	3	2.93	0.91	0.19	2.46	0.73	0.07	5.07	9.77	3.69	0.02	7.76
Factor05	Systemic cardiometabolic axis: blood pressure, blood-lipid profile.	3.02	27.74	1	2.43	0.39	0.64	0.74	0.47	0.15	27.74	0.07	0.01	0.62	0
Factor06	Hepatic / renal functional markers: creatinine, liver enzymes.	2.63	16.53	2	0.06	7.64	16.53	0	0	4.64	0	0	0	0	0
Factor07	Lifestyle / social engagement / subjective well-being.	2.46	19.77	1	19.77	0.97	0.25	0.02	0.01	3.84	0.04	0	0	0.95	1.22
Factor08	Social / behavioural residual axis.	2.38	16.27	2	0	5.68	0.24	0	16.27	0.28	0.02	0	1.52	2.2	0
Factor09	Sleep quality and circadian regulation.	1.03	10.84	1	0	0	0	0.18	0	0.15	0	0.19	0	0	10.84
Factor10	Behavioural risk axis 1: habits, sleep disturbances, stress biomarkers.	0.84	7.64	1	0	0	0.06	7.64	0.07	0.06	0	0	0.33	0.04	1.09
Factor11	Endocrine / mineral metabolism: vitamin D, alkaline phosphatase.	0.8	8.01	1	0	0.32	0.04	8.01	0	0	0.12	0.01	0.23	0	0.06
Factor12	Cardiovascular-autonomic regulation: blood pressure, electrolyte balance, autonomic tone.	0.61	5.3	1	0	0	0.02	5.3	0.46	0	0.17	0.72	0	0	0
Factor13	Affective state / dietary behaviour axis 1.	0.6	5.41	1	0.14	0.03	0.36	5.41	0.39	0.05	0	0	0	0	0.21
Factor14	Affective state / dietary behaviour axis 2.	0.39	4.15	0	0	0.08	0	4.15	0	0	0	0.06	0	0	0
Factor15	Behavioural risk axis 2: minor residual habits component.	0.35	3.65	0	0	0	0	3.65	0	0	0	0	0	0.19	0
Factor16	Neuroendocrine adaptation: cortisol-related biomarkers and sleep parameters.	0.15	1.57	0	0	0	0.03	1.57	0	0	0	0	0	0	0.01
