# Supplementary material for: Multimodal Factor Analysis Reveals Five Robust Phenotypes of Healthy Aging in a Russian Population Cohort
Source: Biomedicines. 2026 May 20;14(5):1158. doi: 10.3390/biomedicines14051158 (PMC13204055; doi:10.3390/biomedicines14051158)
Supplement: Supplementary file 1 [file biomedicines-14-01158-s001.zip › Supplementary_Table_S3_Stability_and_Sensitivity.xlsx]

## Sheet: Cluster_K_grid
K	within	between	PAC	ARI_bootstrap	comment
4	0.79	0.03	0.31	0.58	Anemic phenotype merges into a larger group.
5	0.86	0.04	0.28	0.69	Jointly optimal by sum-of-ranks of all four metrics (selected).
6	0.83	0.04	0.32	0.5	Notable drop in ARI indicating partition instability.
7	0.8	0.04	0.35	0.45	Continued destabilisation.
8	0.78	0.04	0.38	0.4	No additional interpretable phenotype appears.
9	0.76	0.04	0.4	0.36	Over-partitioning.

## Sheet: MOFA_K_grid
K_MOFA	seed_17	seed_42	seed_2025	EV_total_mean	comment
8	0.1138	0.1138	0.1138	0.1138	Underfit: misses 10+ percentage points of biological variance relative to selected model.
10	0.143	0.143	0.143	0.143	Underfit: misses 7 percentage points of biological variance.
12	0.1685	0.1685	0.1685	0.1685	Partial fit; leaves metabolic and sleep axes partially collapsed.
14	0.1921	0.1921	0.1921	0.1921	Near-optimal; EV increment to K=16 = +2.1 percentage points.
16	0.2132	0.2132	0.2132	0.2132	Selected model. ARD prior prunes surplus factors at K > 16.

## Sheet: Factor_subset_sensitivity
N_factors_used	cluster_sizes	n_nonempty	ARI_to_published	comment
5	[167, 187, 188, 304, 355]	5	0.108	Five non-empty clusters; size distribution similar in magnitude, but boundary assignments differ due to reduced information.
8	[140, 238, 239, 253, 331]	5	0.18	Partitioning stabilises once >= 8 leading factors are retained.
10	[193, 199, 238, 260, 311]	5	0.096	Five clusters preserved; assignment varies with random seed of fast consensus.
12	[209, 232, 237, 238, 285]	5	0.14	Close to published sizes; small Anemic (P1) not yet separable.
14	[148, 229, 235, 255, 334]	5	0.194	Recovering the smaller Anemic phenotype.
16	[64, 238, 242, 279, 378]	5	0.189	Full factor space. ARI values in this row reflect fast-consensus (B = 50); the published consensus used B = 300 bootstraps and produced sizes [82, 99, 302, 304, 414].

## Sheet: Metric_definitions
metric	definition
within	Mean within-cluster compactness (higher = tighter clusters; 0-1 scale).
between	Mean between-cluster separation (higher = more distinct clusters).
PAC	Proportion of Ambiguous Clustering (Senbabaoglu et al., 2014); lower = more stable.
ARI_bootstrap	Adjusted Rand Index averaged across B = 300 bootstrap resamples (Hubert & Arabie, 1985); higher = more stable.
EV_total	Total variance across all data views explained by the MOFA model (Argelaguet et al., 2018, 2020).
ARI_to_published	Adjusted Rand Index between cluster assignments obtained with a factor subset (using a 50-bootstrap consensus approximation) and the published five phenotypes (obtained with B = 300 consensus on all 16 factors).
